# Supplementary material for: The Thiamin-Requiring 3 Mutation of Arabidopsis 5-Deoxyxylulose-Phosphate Synthase 1 Highlights How the Thiamin Economy Impacts the Methylerythritol 4-Phosphate Pathway
Source: Front Plant Sci. 2021 Aug 6;12:721391. doi: 10.3389/fpls.2021.721391 (PMC8377734; doi:10.3389/fpls.2021.721391)
Supplement: Supplementary file 1 [file Data_Sheet_1.xlsx]

## Sheet: Table S1 up-regulated genes
Table S1 Genes up-regulated in th3 seedlings supplemented with 30 nM thiamin (>1.5 fold change)
A)	genes up-regulated in th3 and ceh mutants
gene	locus	FPKM Ler-0	FPKM th3	log2(fold_change)	annotation
AT4G03450	Chr4:1529445-1531780	0.0997657	1.19303	3.57994	AT4G03450.1 CDS gene_syn F9H3.7, F9H3_7 product Ankyrin repeat family protein note Ankyrin repeat family protein; CONTAINS InterPro DOMAIN/s: Ankyrin repeat-containing domain (InterPro:IPR020683), Ankyrin repeat (InterPro:IPR002110); BEST Arabidopsis thaliana protein match is: Ankyrin repeat family protein (TAIR:AT4G03440.1); Has 22492 Blast hits to 11630 proteins in 488 species: Archae - 24; Bac…
AT4G31870	Chr4:15410204-15411617	0.67735	6.66118	3.2978	AT4G31870.1 CDS gene_syn ATGPX7, F11C18.70, F11C18_70, GLUTATHIONE PEROXIDASE 7, GPX7, glutathione peroxidase 7 gene GPX7 function Encodes glutathione peroxidase. go_function glutathione peroxidase activity|GO:0004602||IEA go_component chloroplast|GO:0009507|14617062|ISS go_process response to karrikin|GO:0080167|20351290|IEP go_function glutathione peroxidase activity|GO:0004602||ISS product glu…
AT1G15125	Chr1:5204624-5205912	0.237793	2.05295	3.10992	AT1G15125.1 CDS go_function methyltransferase activity|GO:0008168||IEA go_component cellular_component|GO:0005575||ND go_process biological_process|GO:0008150||ND go_function S-adenosylmethionine-dependent methyltransferase activity|GO:0008757||ISS product S-adenosyl-L-methionine-dependent methyltransferases superfamily protein note S-adenosyl-L-methionine-dependent methyltransferases superfamily…
AT2G26010	Chr2:11087347-11087944	3.39637	28.8429	3.08615	AT2G26010.1 CDS gene_syn PDF1.3, T19L18.18, T19L18_18, plant defensin 1.3 gene PDF1.3 function Predicted to encode a PR (pathogenesis-related) protein. Belongs to the plant defensin (PDF) family with the following members: At1g75830/PDF1.1, At5g44420/PDF1.2a, At2g26020/PDF1.2b, At5g44430/PDF1.2c, At2g26010/PDF1.3, At1g19610/PDF1.4, At1g55010/PDF1.5, At2g02120/PDF2.1, At2g02100/PDF2.2, At2g02130/P…
AT3G23550	Chr3:8448272-8450697	0.382708	3.07115	3.00446	AT3G23550.1 CDS go_component membrane|GO:0016020||IEA go_process drug transmembrane transport|GO:0006855||IEA go_process transmembrane transport|GO:0055085||IEA go_function drug transmembrane transporter activity|GO:0015238||IEA go_function antiporter activity|GO:0015297||IEA go_component membrane|GO:0016020||ISS go_function transporter activity|GO:0005215||ISS go_function antiporter activity|GO:…
AT2G29470	Chr2:12628540-12629543	0.443709	3.46304	2.96436	AT2G29470.1 CDS gene_syn ATGSTU3, F16P2.15, F16P2_15, GLUTATHIONE S-TRANSFERASE 21, GST21, GSTU3, glutathione S-transferase tau 3 gene GSTU3 function Encodes glutathione transferase belonging to the tau class of GSTs. Naming convention according to Wagner et al. (2002). go_component cytoplasm|GO:0005737|12090627|NAS go_process toxin catabolic process|GO:0009407|12090627|TAS go_function glutathion…
AT1G15520	Chr1:5331857-5338326	0.290412	2.22799	2.93957	AT1G15520.1 CDS gene_syn ABCG40, ARABIDOPSIS THALIANA ATP-BINDING CASSETTE FAMILY G 40, ATABCG40, ATP-BINDING CASSETTE FAMILY G40, ATPDR12, PDR12, PLEIOTROPIC DRUG RESISTANCE 12, T16N11.3, T16N11_3, pleiotropic drug resistance 12 gene PDR12 function ABC transporter family involved in ABA transport and resistance to lead. Localizes to plasma membrane. Upregulated by lead. Expressed in leaves, flow…
AT1G24147	Chr1:8542445-8543474	1.06073	6.94806	2.71155	AT1G24147.1 CDS go_component endomembrane system|GO:0012505||IEA go_process biological_process|GO:0008150||ND go_function molecular_function|GO:0003674||ND product unknown protein note unknown protein; FUNCTIONS IN: molecular_function unknown; INVOLVED IN: biological_process unknown; LOCATED IN: endomembrane system; BEST Arabidopsis thaliana protein match is: unknown protein (TAIR:AT1G24148.1); H…
AT1G26390	Chr1:9130016-9131779	0.454919	2.89332	2.66905	AT1G26390.1 CDS gene_syn T1K7.23, T1K7_23 go_component endomembrane system|GO:0012505||IEA go_function catalytic activity|GO:0003824||IEA go_function oxidoreductase activity|GO:0016491||IEA go_function FAD binding|GO:0050660||IEA go_function electron carrier activity|GO:0009055||ISS product FAD-binding Berberine family protein note FAD-binding Berberine family protein; FUNCTIONS IN: electron carr…
AT1G33960	Chr1:12346231-12348513	1.01548	6.14184	2.59651	AT1G33960.1 CDS gene_syn AIG1, AVRRPT2-INDUCED GENE 1, F12G12.27 gene AIG1 function Identified as a gene that is induced by avirulence gene avrRpt2 and RPS2 after infection with Pseudomonas syringae pv maculicola strain ES4326 carrying avrRpt2 go_function GTP binding|GO:0005525||IEA go_process response to bacterium|GO:0009617|8742710|IEP go_process response to bacterium|GO:0009617||ISS product P-…
AT2G24850	Chr2:10582829-10585216	0.432375	2.56823	2.57042	AT2G24850.1 CDS gene_syn F27C12.23, F27C12_23, TAT, TAT3, TYROSINE AMINOTRANSFERASE, tyrosine aminotransferase 3 gene TAT3 function Encodes a tyrosine aminotransferase that is responsive to treatment with jasmonic acid. go_component cellular_component|GO:0005575||ND go_process biosynthetic process|GO:0009058||ISS go_process response to wounding|GO:0009611|17675405|IEP go_process response to wound…
AT1G32350	Chr1:11666976-11668690	0.561566	3.21163	2.51578	AT1G32350.1 CDS gene_syn AOX1D, F27G20.12, alternative oxidase 1D gene AOX1D go_component mitochondrion|GO:0005739||IEA go_component mitochondrial envelope|GO:0005740||IEA go_process response to cyclopentenone|GO:0010583|18334669|IEP go_process oxidation reduction|GO:0055114|9349280|TAS go_function alternative oxidase activity|GO:0009916||ISS product alternative oxidase 1D note alternative oxidas…
AT5G24200	Chr5:8203002-8205793	0.290284	1.60468	2.46675	AT5G24200.1 CDS gene_syn K12G2.9, K12G2_9 go_process lipid metabolic process|GO:0006629||IEA go_function triglyceride lipase activity|GO:0004806||IEA go_component cellular_component|GO:0005575||ND product alpha/beta-Hydrolases superfamily protein note alpha/beta-Hydrolases superfamily protein; FUNCTIONS IN: triglyceride lipase activity; INVOLVED IN: lipid metabolic process; LOCATED IN: cellular_c…
AT2G20142	Chr2:8695373-8696643	0.47223	2.50483	2.40715	AT2G20142.1 CDS go_component intrinsic to membrane|GO:0031224||IEA go_process signal transduction|GO:0007165||IEA go_process innate immune response|GO:0045087||IEA go_function transmembrane receptor activity|GO:0004888||IEA product Toll-Interleukin-Resistance (TIR) domain family protein note Toll-Interleukin-Resistance (TIR) domain family protein; FUNCTIONS IN: transmembrane receptor activity; IN…
AT5G20230	Chr5:6826505-6827629	1.34605	6.12644	2.18632	AT5G20230.1 CDS gene_syn ATBCB, BCB, BLUE COPPER BINDING PROTEIN, F5O24.120, F5O24_120, SAG14, SENESCENCE ASSOCIATED GENE 14, blue-copper-binding protein gene BCB function Al-stress-induced gene go_component vacuole|GO:0005773|15539469|IDA go_component plasma membrane|GO:0005886|17317660|IDA go_component anchored to plasma membrane|GO:0046658|12805588|IDA go_function copper ion binding|GO:0005507…
AT4G14365	Chr4:8271463-8273765	0.996394	4.5315	2.1852	AT4G14365.1 CDS gene_syn XB3 ortholog 4 in Arabidopsis thaliana, XBAT34 gene XBAT34 go_function zinc ion binding|GO:0008270||IEA go_function zinc ion binding|GO:0008270||ISS product XB3 ortholog 4 in Arabidopsis thaliana note XB3 ortholog 4 in Arabidopsis thaliana (XBAT34); FUNCTIONS IN: zinc ion binding; EXPRESSED IN: 22 plant structures; EXPRESSED DURING: 13 growth stages; CONTAINS InterPro DOM…
AT5G52760	Chr5:21386823-21387703	0.838393	3.80872	2.18361	AT5G52760.1 CDS gene_syn F6N7.25, F6N7_25 go_component cellular_component|GO:0005575||ND go_function metal ion binding|GO:0046872||ISS product Copper transport protein family note Copper transport protein family; BEST Arabidopsis thaliana protein match is: Heavy metal transport/detoxification superfamily protein (TAIR:AT5G52750.1); Has 1807 Blast hits to 1807 proteins in 277 species: Archae - 0; …
AT3G11080	Chr3:3470439-3473312	0.220443	0.995271	2.17468	AT3G11080.1 CDS gene_syn AtRLP35, F11B9.4, RLP35, receptor like protein 35 gene RLP35 go_component endomembrane system|GO:0012505||IEA go_process defense response|GO:0006952||ISS go_process signal transduction|GO:0007165|11751054|IC go_function kinase activity|GO:0016301||ISS product receptor like protein 35 note receptor like protein 35 (RLP35); FUNCTIONS IN: kinase activity; INVOLVED IN: signal…
AT2G46400	Chr2:19043413-19044826	1.01404	4.53843	2.16208	AT2G46400.1 CDS gene_syn ATWRKY46, F11C10.9, WRKY DNA-BINDING PROTEIN 46, WRKY DNA-binding protein 46, WRKY46 gene WRKY46 function member of WRKY Transcription Factor; Group III go_component nucleolus|GO:0005730|15610358|IDA go_process regulation of transcription, DNA-dependent|GO:0006355|10785665|ISS go_process response to chitin|GO:0010200|17722694|IEP go_function sequence-specific DNA binding …
AT2G26560	Chr2:11293768-11295806	2.59296	11.569	2.15759	AT2G26560.1 CDS gene_syn PATATIN-LIKE PROTEIN 2, PHOSPHOLIPASE A 2A, PLA IIA, PLA2A, PLP2, T9J22.23, T9J22_23, phospholipase A 2A gene PLA2A function Encodes a lipid acyl hydrolase with wide substrate specificity that accumulates upon infection by fungal and bacterial pathogens. Protein is localized in the cytoplasm in healthy leaves, and in membranes in infected cells. Plays a role in cell death…
AT1G65500	Chr1:24357866-24358616	1.49545	6.18627	2.04849	AT1G65500.1 CDS gene_syn F5I14.4, F5I14_4 go_component endomembrane system|GO:0012505||IEA go_process biological_process|GO:0008150||ND go_function molecular_function|GO:0003674||ND product unknown protein note unknown protein; FUNCTIONS IN: molecular_function unknown; INVOLVED IN: biological_process unknown; LOCATED IN: endomembrane system; EXPRESSED IN: 14 plant structures; EXPRESSED DURING: 9 …
AT5G60900	Chr5:24498466-24501494	0.392854	1.56162	1.99098	AT5G60900.1 CDS gene_syn RLK1, receptor-like protein kinase 1 gene RLK1 function Encodes a receptor-like protein kinase. go_component endomembrane system|GO:0012505||IEA go_process protein amino acid phosphorylation|GO:0006468||IEA go_function protein kinase activity|GO:0004672||IEA go_function protein serine/threonine kinase activity|GO:0004674||IEA go_function ATP binding|GO:0005524||IEA go_fun…
AT2G41100	Chr2:17137828-17139612	11.2736	43.9053	1.96145	AT2G41100.1 CDS gene_syn ARABIDOPSIS THALIANA CALMODULIN LIKE 4, ATCAL4, CALMODULIN-RELATED PROTEIN, T3K9.13, T3K9_13, TCH3, TOUCH 3 gene TCH3 function encodes a calmodulin-like protein, with six potential calcium binding domains. Calcium binding shown by Ca(2+)-specific shift in electrophoretic mobility. Expression induced by touch and darkness. Expression may also be developmentally controlled.…
AT3G60420	Chr3:22334423-22337617	2.10583	8.02585	1.93026	AT3G60420.1 CDS go_component cellular_component|GO:0005575||ND product Phosphoglycerate mutase family protein note Phosphoglycerate mutase family protein; CONTAINS InterPro DOMAIN/s: Histidine phosphatase superfamily, clade-1 (InterPro:IPR013078), PRIB5 (InterPro:IPR012398); BEST Arabidopsis thaliana protein match is: Phosphoglycerate mutase family protein (TAIR:AT3G60450.1); Has 266 Blast hits t…
AT1G56510	Chr1:21167588-21173632	0.934415	3.54081	1.92195	AT1G56510.1 CDS gene_syn ACTIVATED DISEASE RESISTANCE 2, ADR2, F13N6.5, F13N6_5, WHITE RUST RESISTANCE 4, WRR4 gene WRR4 function TIR-NB-LRR protein that confers resistance to four races of Albugo candida. go_component intrinsic to membrane|GO:0031224||IEA go_function nucleotide binding|GO:0000166||IEA go_function transmembrane receptor activity|GO:0004888||IEA go_function ATP binding|GO:0005524|…
AT3G26830	Chr3:9887947-9889705	0.743727	2.7252	1.87352	AT3G26830.1 CDS gene_syn CYP71B15, PAD3, PHYTOALEXIN DEFICIENT 3 gene PAD3 function Mutations in pad3 are defective in biosynthesis of the indole derived phytoalexin camalexin. Encodes a cytochrome P450 enzyme that catalyzes the conversion of dihydrocamalexic acid to camalexin. go_component endoplasmic reticulum|GO:0005783|16618929|IDA go_component microsome|GO:0005792|16766671|IDA go_process def…
AT3G49160	Chr3:18221993-18224885	1.37008	5.01094	1.87082	AT3G49160.1 CDS function Expression of the gene is downregulated in the presence of paraquat, an inducer of photoxidative stress. go_process glycolysis|GO:0006096||IEA go_function magnesium ion binding|GO:0000287||IEA go_function catalytic activity|GO:0003824||IEA go_function pyruvate kinase activity|GO:0004743||IEA go_function potassium ion binding|GO:0030955||IEA go_component cellular_component…
AT2G18660	Chr2:8090657-8091656	0.807589	2.90251	1.84561	AT2G18660.1 CDS gene_syn EXLB3, EXPANSIN-LIKE B3 PRECURSOR, MSF3.4, MSF3_4, PNP-A, plant natriuretic peptide A gene PNP-A function Encodes PNP-A (Plant Natriuretic Peptide A). PNPs are a class of systemically mobile molecules distantly related to expansins; their biological role has remained elusive. PNP-A contains a signal peptide domain and is secreted into the extracellular space. Co-expressio…
AT2G17730	Chr2:7703855-7705750	0.459388	1.63574	1.83216	AT2G17730.1 CDS gene_syn NEP-interacting protein 2, NIP2, T17A5.9, T17A5_9 gene NIP2 function Intrinsic thylakoid membrane protein that fixes RPOTmp on the stromal side of the thylakoid membrane. go_component chloroplast thylakoid membrane|GO:0009535|18567673|IDA go_component integral to plastid membrane|GO:0031351|18567673|IDA go_process mRNA transcription|GO:0009299|18567673|IPI go_process resp…
AT2G25735	Chr2:10975059-10975759	0.832419	2.95023	1.82545	AT2G25735.1 CDS go_process biological_process|GO:0008150||ND go_function molecular_function|GO:0003674||ND product unknown protein note unknown protein; Has 31 Blast hits to 31 proteins in 9 species: Archae - 0; Bacteria - 0; Metazoa - 0; Fungi - 0; Plants - 31; Viruses - 0; Other Eukaryotes - 0 (source: NCBI BLink). protein_id AT2G25735.1p transcript_id AT2G25735.1 protein_id AT2G25735.1p transc…
AT2G04450	Chr2:1543319-1545462	0.842765	2.97632	1.82033	AT2G04450.1 CDS gene_syn ATNUDT6, ATNUDX6, Arabidopsis thaliana nucleoside diphosphate linked to some moiety X 6, NUDT6, NUDX6, T1O3.14, T1O3_14, nucleoside diphosphates linked to some moiety X 6, nudix hydrolase homolog 6 gene NUDT6 function Encodes a protein with NADH pyrophosphatase activity. Although this protein was also shown to have ADP-ribose diphosphatase activity in vitro, mutant analys…
AT4G26150	Chr4:13253209-13254904	0.513144	1.78935	1.802	AT4G26150.1 CDS gene_syn CGA1, F20B18.260, F20B18_260, GATA TRANSCRIPTION FACTOR 22, GATA22, cytokinin-responsive gata factor 1 gene CGA1 function Encodes a member of the GATA factor family of zinc finger transcription factors. go_process circadian rhythm|GO:0007623|17208962|IEP go_process response to light stimulus|GO:0009416|17208962|IEP go_process response to cytokinin stimulus|GO:0009735|1621…
AT3G48640	Chr3:18021649-18022324	0.907129	3.13952	1.79117	AT3G48640.1 CDS go_component endomembrane system|GO:0012505||IEA go_process biological_process|GO:0008150||ND go_function molecular_function|GO:0003674||ND product unknown protein note unknown protein; FUNCTIONS IN: molecular_function unknown; INVOLVED IN: biological_process unknown; LOCATED IN: endomembrane system; EXPRESSED IN: 10 plant structures; EXPRESSED DURING: 10 growth stages; CONTAINS I…
AT5G10760	Chr5:3400341-3402207	1.39918	4.76822	1.76887	AT5G10760.1 CDS gene_syn MAJ23.1 go_component apoplast|GO:0048046|18538804|IDA go_process proteolysis|GO:0006508||IEA go_function aspartic-type endopeptidase activity|GO:0004190||IEA go_process proteolysis|GO:0006508||ISS product Eukaryotic aspartyl protease family protein note Eukaryotic aspartyl protease family protein; FUNCTIONS IN: aspartic-type endopeptidase activity; INVOLVED IN: proteolysi…
AT1G01480	Chr1:175781-178400	0.378039	1.28335	1.76331	AT1G01480.1 CDS gene_syn 1-AMINOCYCLOPROPANE-1-CARBOXYLATE SYNTHASE, 1-amino-cyclopropane-1-carboxylate synthase 2, ACS2, AT-ACC2, EC 4.4.1.14, F22L4.4, F22L4_4, S-ADENOSYL-L-METHIONINE METHYLTHIOADENOSINE-LYASE gene ACS2 function a member of the 1-aminocyclopropane-1-carboxylate (ACC) synthase (S-adenosyl-L-methionine methylthioadenosine-lyase, EC 4.4.1.14) gene family, isolated from a flower-sp…
AT1G21520	Chr1:7534153-7534789	3.23242	10.8879	1.75204	AT1G21520.1 CDS gene_syn F24J8.16, F24J8_16 go_component endoplasmic reticulum|GO:0005783|18614705|IMP go_process response to oxidative stress|GO:0006979|18614705|IMP go_process response to salt stress|GO:0009651|11351099|IEP go_function molecular_function|GO:0003674||ND product unknown protein note unknown protein; Has 9 Blast hits to 9 proteins in 2 species: Archae - 0; Bacteria - 0; Metazoa - …
AT1G18570	Chr1:6389410-6391267	0.52073	1.74043	1.74083	AT1G18570.1 CDS gene_syn AtMYB51, BW51A, BW51B, F25I16.9, F25I16_9, HIG1, HIGH INDOLIC GLUCOSINOLATE 1, MYB51, myb domain protein 51 gene MYB51 function Encodes a member of the R2R3-MYB transcription family. Involved in indole glucosinolate biosynthesis. go_process regulation of transcription, DNA-dependent|GO:0006355||ISS go_process response to salt stress|GO:0009651|16463103|IEP go_process resp…
AT3G22231	Chr3:7845822-7846605	1.6497	5.48445	1.73314	AT3G22231.1 CDS gene_syn PATHOGEN AND CIRCADIAN CONTROLLED 1, PCC1 gene PCC1 function Encodes a member of a novel 6 member Arabidopsis gene family. Expression of PCC1 is regulated by the circadian clock and is upregulated in response to both virulent and avirulent strains of Pseudomonas syringae pv. tomato. go_component plasma membrane|GO:0005886|14506206|IDA go_component plasma membrane|GO:00058…
AT3G47480	Chr3:17496353-17496947	3.65314	11.9327	1.70771	AT3G47480.1 CDS go_component endomembrane system|GO:0012505||IEA go_function calcium ion binding|GO:0005509||IEA go_process biological_process|GO:0008150||ND go_function calcium ion binding|GO:0005509||ISS product Calcium-binding EF-hand family protein note Calcium-binding EF-hand family protein; FUNCTIONS IN: calcium ion binding; INVOLVED IN: biological_process unknown; LOCATED IN: endomembrane …
AT1G14880	Chr1:5132534-5133716	17.1323	55.4367	1.69412	AT1G14880.1 CDS gene_syn F10B6.29, F10B6_29, PCR1, PLANT CADMIUM RESISTANCE 1 gene PCR1 go_component vacuole|GO:0005773|15539469|IDA go_process biological_process|GO:0008150||ND go_function molecular_function|GO:0003674||ND product PLANT CADMIUM RESISTANCE 1 note PLANT CADMIUM RESISTANCE 1 (PCR1); FUNCTIONS IN: molecular_function unknown; INVOLVED IN: biological_process unknown; LOCATED IN: vacuo…
AT3G44860	Chr3:16379632-16381070	2.44366	7.84948	1.68355	AT3G44860.1 CDS gene_syn FAMT, farnesoic acid carboxyl-O-methyltransferase gene FAMT function Encodes a farnesoic acid carboxyl-O-methyltransferase. go_component cellular_component|GO:0005575||ND go_process biological_process|GO:0008150||ND go_function S-adenosylmethionine-dependent methyltransferase activity|GO:0008757||ISS go_function farnesoic acid O-methyltransferase activity|GO:0019010|16165…
AT2G14610	Chr2:6241703-6242463	13.0423	41.3073	1.6632	AT2G14610.1 CDS gene_syn ATPR1, PATHOGENESIS-RELATED GENE 1, PATHOGENESIS-RELATED PROTEIN 1, PR 1, PR1, T6B13.15, T6B13_15, pathogenesis-related gene 1 gene PR1 function PR1 gene expression is induced in response to a variety of pathogens. It is a useful molecular marker for the SAR response. Though the Genbank record for the cDNA associated to this gene is called 'PR-1-like', the sequence actual…
AT1G13470	Chr1:4620227-4621580	2.04561	6.2899	1.62051	AT1G13470.1 CDS gene_syn T6J4.20, T6J4_20 go_process biological_process|GO:0008150||ND go_function molecular_function|GO:0003674||ND product Protein of unknown function (DUF1262) note Protein of unknown function (DUF1262); CONTAINS InterPro DOMAIN/s: Protein of unknown function DUF1262 (InterPro:IPR010683); BEST Arabidopsis thaliana protein match is: Protein of unknown function (DUF1262) (TAIR:AT…
AT3G15500	Chr3:5234616-5236088	0.990616	3.03247	1.6141	AT3G15500.1 CDS gene_syn ANAC055, ATNAC3, NAC domain containing protein 3, NAC domain containing protein 55, NAC-DOMAIN ENCODING GENE, NAC055, NAC3 gene NAC3 function Encodes an ATAF-like NAC-domain transcription factor that doesn't contain C-terminal sequences shared by CUC1, CUC2 and NAM. Note: this protein (AtNAC3) is not to be confused with the protein encoded by locus AT3G29035, which, on oc…
AT3G56710	Chr3:21006749-21007565	2.19817	6.70453	1.60883	AT3G56710.1 CDS gene_syn SIB1, sigma factor binding protein 1 gene SIB1 function Sig1 binding protein; interacts with Sig1R4. As well as Sig1, SibI is imported into chloroplasts and its expression is light-dependent in mature chloroplasts. go_component chloroplast|GO:0009507|11943170|IDA go_process biological_process|GO:0008150||ND go_function binding|GO:0005488||ISS go_function protein binding|G…
AT5G41750	Chr5:16693908-16698943	1.26514	3.7994	1.58648	AT5G41750.1 CDS gene_syn MUF8.3, MUF8_3 go_component intrinsic to membrane|GO:0031224||IEA go_process apoptosis|GO:0006915||IEA go_process defense response|GO:0006952||IEA go_process signal transduction|GO:0007165||IEA go_process innate immune response|GO:0045087||IEA go_function nucleotide binding|GO:0000166||IEA go_function transmembrane receptor activity|GO:0004888||IEA go_function ATP binding…
AT2G18690	Chr2:8097419-8098827	0.516156	1.54504	1.58176	AT2G18690.1 CDS gene_syn MSF3.7, MSF3_7 go_component membrane|GO:0016020|17432890|IDA go_process biological_process|GO:0008150||ND go_function molecular_function|GO:0003674||ND product unknown protein note unknown protein; FUNCTIONS IN: molecular_function unknown; INVOLVED IN: biological_process unknown; LOCATED IN: membrane; EXPRESSED IN: 17 plant structures; EXPRESSED DURING: 9 growth stages; C…
AT2G30750	Chr2:13099335-13101413	0.500441	1.49678	1.58059	AT2G30750.1 CDS gene_syn CYP71A12, T11J7.14, T11J7_14, cytochrome P450, family 71, subfamily A, polypeptide 12 gene CYP71A12 function putative cytochrome P450 go_component endomembrane system|GO:0012505||IEA go_function monooxygenase activity|GO:0004497||IEA go_function iron ion binding|GO:0005506||IEA go_function electron carrier activity|GO:0009055||IEA go_function heme binding|GO:0020037||IEA …
AT4G23260	Chr4:12167353-12170086	2.35815	7.04191	1.57831	AT4G23260.1 CDS gene_syn CRK18, F21P8.150, F21P8_150, cysteine-rich RLK (RECEPTOR-like protein kinase) 18 gene CRK18 function Encodes a cysteine-rich receptor-like protein kinase. go_component endomembrane system|GO:0012505||IEA go_function protein kinase activity|GO:0004672||IEA go_function protein serine/threonine kinase activity|GO:0004674||IEA go_function ATP binding|GO:0005524||IEA go_proces…
AT2G04050	Chr2:1337385-1339270	1.10714	3.30539	1.57799	AT2G04050.1 CDS gene_syn F3L12.12, F3L12_12 go_component membrane|GO:0016020||IEA go_process drug transmembrane transport|GO:0006855||IEA go_process transmembrane transport|GO:0055085||IEA go_function drug transmembrane transporter activity|GO:0015238||IEA go_function antiporter activity|GO:0015297||IEA go_component membrane|GO:0016020||ISS go_function transporter activity|GO:0005215||ISS go_func…
AT3G23120	Chr3:8227221-8229576	0.346476	1.0318	1.57433	AT3G23120.1 CDS gene_syn AtRLP38, RLP38, receptor like protein 38 gene RLP38 go_component endomembrane system|GO:0012505||IEA go_process defense response|GO:0006952||ISS go_process signal transduction|GO:0007165|11751054|IC go_function kinase activity|GO:0016301||ISS product receptor like protein 38 note receptor like protein 38 (RLP38); FUNCTIONS IN: kinase activity; INVOLVED IN: signal transduc…
AT3G56400	Chr3:20908927-20910481	6.88531	20.0551	1.54238	AT3G56400.1 CDS gene_syn ARABIDOPSIS THALIANA WRKY DNA-BINDING PROTEIN 70, ATWRKY70, WRKY DNA-binding protein 70, WRKY70 gene WRKY70 function member of WRKY Transcription Factor; Group III. Function as activator of SA-dependent defense genes and a repressor of JA-regulated genes. WRKY70-controlled suppression of JA-signaling is partly executed by NPR1. go_process regulation of transcription, DNA-…
AT1G51270	Chr1:19007509-19011272	1.61919	4.63908	1.51857	AT1G51270.1 CDS gene_syn F11M15.13, F11M15_13 go_component intrinsic to membrane|GO:0031224||IEA go_process signal transduction|GO:0007165||IEA go_process innate immune response|GO:0045087||IEA go_function transmembrane receptor activity|GO:0004888||IEA go_function structural molecule activity|GO:0005198||IEA go_function structural molecule activity|GO:0005198||ISS product structural molecules;tr…
AT2G43570	Chr2:18076223-18077463	1.41399	3.99237	1.49748	AT2G43570.1 CDS gene_syn chitinase, putative, CHI, F18O19.32 gene CHI go_component plant-type cell wall|GO:0009505|17526915|IDA go_component apoplast|GO:0048046|18538804|IDA go_process carbohydrate metabolic process|GO:0005975||IEA go_process cell wall macromolecule catabolic process|GO:0016998||IEA go_function chitinase activity|GO:0004568||IEA go_function chitin binding|GO:0008061||IEA go_funct…
AT1G72900	Chr1:27432194-27433782	2.27313	6.10089	1.42434	AT1G72900.1 CDS gene_syn F3N23.10, F3N23_10 go_component intrinsic to membrane|GO:0031224||IEA go_process apoptosis|GO:0006915||IEA go_process signal transduction|GO:0007165||IEA go_process innate immune response|GO:0045087||IEA go_function transmembrane receptor activity|GO:0004888||IEA go_function ATP binding|GO:0005524||IEA go_process defense response|GO:0006952||ISS product Toll-Interleukin-R…
AT2G38470	Chr2:16108360-16111797	3.27997	8.68634	1.40506	AT2G38470.1 CDS gene_syn ATWRKY33, T19C21.4, T19C21_4, WRKY DNA-BINDING PROTEIN 33, WRKY DNA-binding protein 33, WRKY33 gene WRKY33 function Member of the plant WRKY transcription factor family. Regulates the antagonistic relationship between defense pathways mediating responses to P. syringae and necrotrophic fungal pathogens. Located in nucleus. Involved in response to various abiotic stresses …
AT1G07135	Chr1:2189927-2190659	1.57619	4.16378	1.40145	AT1G07135.1 CDS go_component anchored to membrane|GO:0031225|12068095|TAS go_component anchored to membrane|GO:0031225|12805588|TAS go_process biological_process|GO:0008150||ND go_function molecular_function|GO:0003674||ND product glycine-rich protein note glycine-rich protein; Has 22251 Blast hits to 8348 proteins in 789 species: Archae - 21; Bacteria - 7328; Metazoa - 6126; Fungi - 1280; Plants…
AT1G72520	Chr1:27308514-27312754	0.69699	1.81297	1.37915	AT1G72520.1 CDS gene_syn T10D10.1, T10D10_1 go_component chloroplast|GO:0009507||IEA go_function iron ion binding|GO:0005506||IEA go_function lipoxygenase activity|GO:0016165||IEA go_function oxidoreductase activity, acting on single donors with incorporation of molecular oxygen, incorporation of two atoms of oxygen|GO:0016702||IEA go_function metal ion binding|GO:0046872||IEA go_process defense …
AT5G22300	Chr5:7379198-7381935	2.55337	6.52873	1.3544	AT5G22300.1 CDS gene_syn AtNIT4, NIT4, NITRILASE 4, T6G21.6, nitrilase 4 gene NIT4 function encodes a nitrilase isomer. The purified enzyme shows a strong substrate specificity for beta-cyano-L-alanine, a intermediate product of the cyanide detoxification pathway. go_component cellular_component|GO:0005575||ND go_process cyanide metabolic process|GO:0019499|11060302|IEP go_process detoxification …
AT1G22400	Chr1:7903659-7906673	1.0099	2.57809	1.35209	AT1G22400.1 CDS gene_syn ARABIDOPSIS THALIANA UDP-GLUCOSYL TRANSFERASE 85A1, ATUGT85A1, F12K8.26, F12K8_26, UGT85A1 gene UGT85A1 go_process metabolic process|GO:0008152||IEA go_component cellular_component|GO:0005575||ND go_function UDP-glycosyltransferase activity|GO:0008194||ISS go_function glucuronosyltransferase activity|GO:0015020|17498920|ISS go_function transferase activity, transferring g…
AT2G31865	Chr2:13546595-13549536	0.848863	2.15681	1.34529	AT2G31865.1 CDS gene_syn PARG2, poly(ADP-ribose) glycohydrolase 2 gene PARG2 go_function poly(ADP-ribose) glycohydrolase activity|GO:0004649||IEA go_component cellular_component|GO:0005575||ND go_process defense response to fungus|GO:0050832|19889874|IMP go_function poly(ADP-ribose) glycohydrolase activity|GO:0004649||ISS product poly(ADP-ribose) glycohydrolase 2 note poly(ADP-ribose) glycohydrol…
AT5G52750	Chr5:21384042-21384924	2.16069	5.33546	1.30412	AT5G52750.1 CDS gene_syn F6N7.24, F6N7_24 go_process metal ion transport|GO:0030001||IEA go_function metal ion binding|GO:0046872||IEA go_component cellular_component|GO:0005575||ND go_function metal ion binding|GO:0046872||ISS product Heavy metal transport/detoxification superfamily protein note Heavy metal transport/detoxification superfamily protein ; FUNCTIONS IN: metal ion binding; INVOLVED …
AT1G73805	Chr1:27745426-27749178	0.594952	1.46439	1.29946	AT1G73805.1 CDS go_component cellular_component|GO:0005575||ND go_process biological_process|GO:0008150||ND go_function calmodulin binding|GO:0005516||ISS product Calmodulin binding protein-like note Calmodulin binding protein-like; CONTAINS InterPro DOMAIN/s: Calmodulin binding protein-like (InterPro:IPR012416); BEST Arabidopsis thaliana protein match is: Calmodulin-binding protein (TAIR:AT5G575…
AT3G61280	Chr3:22680959-22683769	0.79472	1.94501	1.29126	AT3G61280.1 CDS go_component cellular_component|GO:0005575||ND go_process biological_process|GO:0008150||ND go_function molecular_function|GO:0003674||ND product Arabidopsis thaliana protein of unknown function (DUF821) note CONTAINS InterPro DOMAIN/s: Lipopolysaccharide-modifying protein (InterPro:IPR006598), Protein of unknown function DUF821, CAP10-like (InterPro:IPR008539); BEST Arabidopsis t…
AT5G03350	Chr5:815673-816658	2.53378	6.19814	1.29055	AT5G03350.1 CDS gene_syn F12E4.80, F12E4_80 go_component cell wall|GO:0005618|15593128|IDA go_component chloroplast|GO:0009507|15028209|IDA go_component apoplast|GO:0048046|18538804|IDA go_function binding|GO:0005488||IEA go_process biological_process|GO:0008150||ND go_function carbohydrate binding|GO:0030246||ISS product Legume lectin family protein note Legume lectin family protein; FUNCTIONS I…
AT1G52890	Chr1:19697003-19698482	1.48098	3.61658	1.28807	AT1G52890.1 CDS gene_syn ANAC019, F14G24.16, F14G24_16, NAC domain containing protein 19, NAC019 gene NAC019 function encodes a NAC transcription factor whose expression is induced by drought, high salt, and abscisic acid. This gene binds to ERD1 promoter in vitro. go_component cellular_component|GO:0005575||ND go_process multicellular organismal development|GO:0007275||ISS go_process response to…
AT3G04210	Chr3:1105962-1108069	3.81504	9.25872	1.27911	AT3G04210.1 CDS gene_syn T6K12.17, T6K12_17 go_component endomembrane system|GO:0012505||IEA go_component intrinsic to membrane|GO:0031224||IEA go_process apoptosis|GO:0006915||IEA go_process defense response|GO:0006952||IEA go_process signal transduction|GO:0007165||IEA go_process innate immune response|GO:0045087||IEA go_function transmembrane receptor activity|GO:0004888||IEA go_function ATP b…
AT5G44568	Chr5:17961200-17962202	3.33023	7.97872	1.26053	AT5G44568.1 CDS go_component endomembrane system|GO:0012505||IEA go_process biological_process|GO:0008150||ND go_function molecular_function|GO:0003674||ND product unknown protein note unknown protein; FUNCTIONS IN: molecular_function unknown; INVOLVED IN: biological_process unknown; LOCATED IN: endomembrane system; Has 19 Blast hits to 19 proteins in 2 species: Archae - 0; Bacteria - 0; Metazoa …
AT4G21380	Chr4:11388924-11393226	0.944263	2.24738	1.25098	AT4G21380.1 CDS gene_syn ARK3, RK3, T6K22.110, T6K22_110, receptor kinase 3 gene RK3 function encodes a putative receptor-like serine/threonine protein kinases that is similar to Brassica self-incompatibility (S) locus. Expressed in root. Shoot expression limited to limited to the root-hypocotyl transition zone and at the base of lateral roots as well as in axillary buds, and pedicels. go_compone…
AT1G09500	Chr1:3066698-3068598	5.16693	12.1781	1.23691	AT1G09500.1 CDS gene_syn F14J9.16, F14J9_16 function similar to Eucalyptus gunnii alcohol dehydrogenase of unknown physiological function (GI:1143445), Vigna unguiculata (gi:1854445), NOT a cinnamyl-alcohol dehydrogenase go_component endomembrane system|GO:0012505||IEA go_process metabolic process|GO:0008152||IEA go_process cellular metabolic process|GO:0044237||IEA go_process lignin biosynthetic…
AT2G24600	Chr2:10452115-10454524	0.588231	1.38209	1.23239	AT2G24600.1 CDS gene_syn F25P17.10, F25P17_10 go_component cellular_component|GO:0005575||ND go_process biological_process|GO:0008150||ND product Ankyrin repeat family protein note Ankyrin repeat family protein; CONTAINS InterPro DOMAIN/s: Ankyrin repeat-containing domain (InterPro:IPR020683), Ankyrin repeat (InterPro:IPR002110); BEST Arabidopsis thaliana protein match is: Ankyrin repeat family p…
AT4G23130	Chr4:12117540-12120134	0.937942	2.17745	1.21507	AT4G23130.1 CDS gene_syn CRK5, F7H19.320, F7H19_320, RECEPTOR-LIKE PROTEIN KINASE 6, RLK6, cysteine-rich RLK (RECEPTOR-like protein kinase) 5 gene CRK5 function Encodes a receptor-like protein kinase. Naming convention from Chen et al 2003 (PMID 14756307) go_component endomembrane system|GO:0012505||IEA go_process response to salicylic acid stimulus|GO:0009751|15604743|IEP go_process programmed c…
AT2G30770	Chr2:13109793-13112011	1.7903	4.15514	1.2147	AT2G30770.1 CDS gene_syn CYP71A13, T11J7.16, T11J7_16, cytochrome P450, family 71, subfamily A, polypeptide 13 gene CYP71A13 function putative cytochrome P450 go_process response to bacterium|GO:0009617|17573535|IEP go_process camalexin biosynthetic process|GO:0010120|17573535|IMP go_process defense response to bacterium|GO:0042742|17573535|IMP go_process defense response to fungus|GO:0050832|175…
AT4G33050	Chr4:15944321-15947026	4.14467	9.59729	1.21137	AT4G33050.2 CDS gene_syn EDA39, F4I10.2, embryo sac development arrest 39 gene EDA39 go_component cellular_component|GO:0005575||ND go_process polar nucleus fusion|GO:0010197|15634699|IMP go_process response to chitin|GO:0010200|17722694|IEP go_function calmodulin binding|GO:0005516||ISS product calmodulin-binding family protein note embryo sac development arrest 39 (EDA39); CONTAINS InterPro DOM…
AT4G18205	Chr4:10073757-10075271	1.2609	2.90272	1.20296	AT4G18205.1 CDS gene_syn AT4G18200 go_component cellular_component|GO:0005575||ND go_process biological_process|GO:0008150||ND go_function molecular_function|GO:0003674||ND product Nucleotide-sugar transporter family protein note Nucleotide-sugar transporter family protein; CONTAINS InterPro DOMAIN/s: Protein of unknown function DUF250 (InterPro:IPR004853); BEST Arabidopsis thaliana protein match…
AT1G02610	Chr1:553049-555994	3.43943	7.91436	1.2023	AT1G02610.1 CDS gene_syn T14P4.10, T14P4_10 go_function zinc ion binding|GO:0008270||IEA go_function zinc ion binding|GO:0008270||ISS product RING/FYVE/PHD zinc finger superfamily protein note RING/FYVE/PHD zinc finger superfamily protein; FUNCTIONS IN: zinc ion binding; CONTAINS InterPro DOMAIN/s: Protein of unknown function DUF3675 (InterPro:IPR022143), Zinc finger, C3HC4 RING-type (InterPro:IP…
AT1G10340	Chr1:3390321-3392571	0.754178	1.7286	1.19663	AT1G10340.1 CDS gene_syn F14N23.22, F14N23_22 go_component cellular_component|GO:0005575||ND go_process biological_process|GO:0008150||ND product Ankyrin repeat family protein note Ankyrin repeat family protein; CONTAINS InterPro DOMAIN/s: Ankyrin repeat-containing domain (InterPro:IPR020683), Ankyrin repeat (InterPro:IPR002110); BEST Arabidopsis thaliana protein match is: Ankyrin repeat family p…
AT1G16260	Chr1:5559578-5562113	1.51198	3.45891	1.19388	AT1G16260.1 CDS gene_syn F3O9.6, F3O9_6 go_component endomembrane system|GO:0012505||IEA go_component integral to membrane|GO:0016021||IEA go_process protein amino acid phosphorylation|GO:0006468||IEA go_function kinase activity|GO:0016301||ISS product Wall-associated kinase family protein note Wall-associated kinase family protein; FUNCTIONS IN: kinase activity; INVOLVED IN: protein amino acid p…
AT3G57520	Chr3:21288764-21293158	19.135	43.6493	1.18974	AT3G57520.1 CDS gene_syn AtSIP2, SIP2, seed imbibition 2 gene SIP2 go_component cellular_component|GO:0005575||ND go_process response to karrikin|GO:0080167|20351290|IEP go_function hydrolase activity, hydrolyzing O-glycosyl compounds|GO:0004553||ISS product seed imbibition 2 note seed imbibition 2 (SIP2); CONTAINS InterPro DOMAIN/s: Glycoside hydrolase, catalytic core (InterPro:IPR017853), Raffi…
AT2G29720	Chr2:12700400-12702341	1.37039	3.07849	1.16763	AT2G29720.1 CDS gene_syn CTF2B, T27A16.18, T27A16_18 gene CTF2B function Encodes CTF2B. go_component mitochondrion|GO:0005739||IEA go_process oxidation reduction|GO:0055114||IEA go_function monooxygenase activity|GO:0004497||IEA go_function monooxygenase activity|GO:0004497||ISS product FAD/NAD(P)-binding oxidoreductase family protein note CTF2B; FUNCTIONS IN: monooxygenase activity; INVOLVED IN:…
AT1G76650	Chr1:28766749-28768138	1.8057	4.03871	1.16134	AT1G76650.1 CDS gene_syn CML38, F28O16.2, F28O16_2, calmodulin-like 38 gene CML38 go_component plasma membrane|GO:0005886|17317660|IDA go_process response to wounding|GO:0009611|17953483|IEP go_function calcium ion binding|GO:0005509|17579812|IDA go_function calcium ion binding|GO:0005509||ISS product calmodulin-like 38 note calmodulin-like 38 (CML38); FUNCTIONS IN: calcium ion binding; INVOLVED …
AT2G29350	Chr2:12600913-12602556	2.70308	5.95801	1.14023	AT2G29350.1 CDS gene_syn CI0011, F16P2.27, F16P2_27, SAG13, senescence-associated gene 13 gene SAG13 function senescence-associated gene SAG13 encoding a short-chain alcohol dehydrogenase go_process aging|GO:0007568|10444084|IEP go_function alcohol dehydrogenase (NAD) activity|GO:0004022|11850411|TAS go_function oxidoreductase activity|GO:0016491||ISS product senescence-associated gene 13 note se…
AT3G22060	Chr3:7771015-7772340	7.11834	15.6346	1.13513	AT3G22060.1 CDS function contains Pfam profile: PF01657 Domain of unknown function that is usually associated with protein kinase domain Pfam:PF00069, however this protein does not have the protein kinase domain go_component cell wall|GO:0005618|15593128|IDA go_component vacuole|GO:0005773|15539469|IDA go_process response to abscisic acid stimulus|GO:0009737|16258012|IEP go_function molecular_fun…
AT1G17600	Chr1:6052935-6056664	0.528967	1.14689	1.11647	AT1G17600.1 CDS gene_syn F1L3.30, F1L3_30 go_component intrinsic to membrane|GO:0031224||IEA go_process apoptosis|GO:0006915||IEA go_process defense response|GO:0006952||IEA go_process signal transduction|GO:0007165||IEA go_process innate immune response|GO:0045087||IEA go_function transmembrane receptor activity|GO:0004888||IEA go_function ATP binding|GO:0005524||IEA go_process defense response|…
AT1G74360	Chr1:27954230-27959366	0.867658	1.86557	1.10441	AT1G74360.1 CDS gene_syn F1M20.4, F1M20_4 go_process protein amino acid phosphorylation|GO:0006468||IEA go_function protein kinase activity|GO:0004672||IEA go_function protein serine/threonine kinase activity|GO:0004674||IEA go_function ATP binding|GO:0005524||IEA go_component mitochondrion|GO:0005739|14671022|IDA go_process protein amino acid phosphorylation|GO:0006468||ISS go_process transmembr…
AT3G25760	Chr3:9403882-9405250	2.01019	4.30423	1.09842	AT3G25760.1 CDS gene_syn AOC1, ERD12, allene oxide cyclase 1, early-responsive to dehydration 12 gene AOC1 function encodes allene oxide cyclase. One of four genes in Arabidopsis that encode this enzyme, which catalyzes an essential step in jasmonic acid biosynthesis. Gene expression is induced during senescence, a process that involves jasmonic acid signalling pathway. go_component chloroplast|G…
AT1G02920	Chr1:658656-659771	6.40415	13.6527	1.09211	AT1G02920.1 CDS gene_syn ARABIDOPSIS GLUTATHIONE S-TRANSFERASE 11, ATGST11, ATGSTF7, ATGSTF8, F22D16.8, F22D16_8, GLUTATHIONE S-TRANSFERASE 11, GST11, GSTF7, glutathione S-transferase 7 gene GSTF7 function Encodes glutathione transferase belonging to the phi class of GSTs. Naming convention according to Wagner et al. (2002). go_component vacuole|GO:0005773|15539469|IDA go_process response to salt…
AT5G61010	Chr5:24553840-24556749	2.93504	6.19033	1.07664	AT5G61010.1 CDS gene_syn ATEXO70E2, EXO70E2, MAF19.1, MAF19_1, exocyst subunit exo70 family protein E2 gene EXO70E2 function A member of EXO70 gene family, putative exocyst subunits, conserved in land plants. Arabidopsis thaliana contains 23 putative EXO70 genes, which can be classified into eight clusters on the phylogenetic tree. go_process exocytosis|GO:0006887||IEA go_component exocyst|GO:000…
AT1G23090	Chr1:8184951-8189064	2.20388	4.63279	1.07184	AT1G23090.1 CDS gene_syn AST91, SULFATE TRANSPORTER, SULTR3;3, T26J12.13, T26J12_13, sulfate transporter 91 gene AST91 function Encodes AST91 mRNA for sulfate transporter. go_component membrane|GO:0016020||IEA go_component integral to membrane|GO:0016021||IEA go_process transport|GO:0006810||IEA go_process sulfate transport|GO:0008272||IEA go_process transmembrane transport|GO:0055085||IEA go_fun…
AT5G60800	Chr5:24460782-24462541	3.45511	7.20138	1.05954	AT5G60800.2 CDS gene_syn MAE1.5, MAE1_5 go_process metal ion transport|GO:0030001||IEA go_function metal ion binding|GO:0046872||IEA go_function metal ion binding|GO:0046872||ISS product Heavy metal transport/detoxification superfamily protein note Heavy metal transport/detoxification superfamily protein ; FUNCTIONS IN: metal ion binding; INVOLVED IN: metal ion transport; EXPRESSED IN: 21 plant s…
AT2G29090	Chr2:12494850-12499723	1.11206	2.3042	1.05103	AT2G29090.1 CDS gene_syn cytochrome P450, family 707, subfamily A, polypeptide 2, CYP707A2, T9I4.17, T9I4_17 gene CYP707A2 function Encodes a protein with ABA 8'-hydroxylase activity, involved in ABA catabolism. Member of the CYP707A gene family. This gene predominantly accumulates in dry seeds and is up-regulated immediately following imbibition. CYP707A2 appears to play a major role in the rapi…
AT4G37610	Chr4:17668950-17672353	15.9085	32.6205	1.03598	AT4G37610.1 CDS gene_syn BT5, BTB and TAZ domain protein 5, F19F18.100, F19F18_100 gene BT5 function BTB and TAZ domain protein. Located in cytoplasm and expressed in fruit, flower and leaves. go_component cytoplasm|GO:0005737|19054356|IDA go_process response to auxin stimulus|GO:0009733|19054356|IEP go_process response to chitin|GO:0010200|17722694|IEP go_function transcription regulator activit…
AT1G71140	Chr1:26824676-26826748	1.07381	2.20164	1.03583	AT1G71140.1 CDS gene_syn F23N20.13, F23N20_13 go_component plasma membrane|GO:0005886|17151019|IDA go_process drug transmembrane transport|GO:0006855||IEA go_process transmembrane transport|GO:0055085||IEA go_function drug transmembrane transporter activity|GO:0015238||IEA go_function antiporter activity|GO:0015297||IEA go_component membrane|GO:0016020||ISS go_function transporter activity|GO:000…
AT5G54710	Chr5:22227573-22230500	3.78976	7.74914	1.03193	AT5G54710.1 CDS gene_syn K5F14.6, K5F14_6 go_component endomembrane system|GO:0012505||IEA go_process biological_process|GO:0008150||ND product Ankyrin repeat family protein note Ankyrin repeat family protein; INVOLVED IN: biological_process unknown; LOCATED IN: endomembrane system; CONTAINS InterPro DOMAIN/s: Ankyrin repeat-containing domain (InterPro:IPR020683), Ankyrin repeat (InterPro:IPR0021…
AT2G31870	Chr2:13549860-13553844	1.15566	2.35199	1.02517	AT2G31870.1 CDS gene_syn F20M17.9, F20M17_9, Sanskrit for 'bright', TEJ gene TEJ function mutant has Long free-running circadian period; Poly (ADP-ribose) Glycohydrolase go_component cellular_component|GO:0005575||ND go_process regulation of circadian rhythm|GO:0042752|12110167|IMP go_process defense response to fungus|GO:0050832|19889874|IMP go_function poly(ADP-ribose) glycohydrolase activity|G…
AT5G57560	Chr5:23307129-23308282	4.29916	8.69786	1.01661	AT5G57560.1 CDS gene_syn MUA2.13, MUA2_13, TCH4, Touch 4, XTH22, XYLOGLUCAN ENDOTRANSGLYCOSYLASE, xyloglucan endotransglucosylase/hydrolase 22 gene TCH4 function Encodes a cell wall-modifying enzyme, rapidly upregulated in response to environmental stimuli go_component cell wall|GO:0005618|9414546|IDA go_process response to heat|GO:0009408|2302732|IEP go_process response to cold|GO:0009409|162148…
AT1G21250	Chr1:7439265-7442113	4.32545	8.74898	1.01626	AT1G21250.1 CDS gene_syn F16F4.6, F16F4_6, PRO25, SERINE THREONINE KINASE, WAK1, cell wall-associated kinase gene WAK1 function cell wall-associated kinase, may function as a signaling receptor of extracellular matrix component such as oligogalacturonides. go_component vacuole|GO:0005773|15539469|IDA go_component plasma membrane|GO:0005886|10380805|IDA go_component plasma membrane|GO:0005886|1155…
AT5G43450	Chr5:17457124-17458797	2.68593	5.42277	1.01361	AT5G43450.1 CDS gene_syn MWF20.16, MWF20_16 function encodes a protein whose sequence is similar to ACC oxidase go_component cellular_component|GO:0005575||ND go_process biological_process|GO:0008150||ND go_function 1-aminocyclopropane-1-carboxylate oxidase activity|GO:0009815|7579161|ISS product 2-oxoglutarate (2OG) and Fe(II)-dependent oxygenase superfamily protein note 2-oxoglutarate (2OG) and…
AT3G55950	Chr3:20753690-20756395	0.618623	1.2401	1.00333	AT3G55950.1 CDS gene_syn ATCRR3, CCR3, CRINKLY4 related 3 gene CCR3 go_component endomembrane system|GO:0012505||IEA go_process protein amino acid phosphorylation|GO:0006468||IEA go_function kinase activity|GO:0016301||ISS product CRINKLY4 related 3 note CRINKLY4 related 3 (CCR3); FUNCTIONS IN: kinase activity; INVOLVED IN: protein amino acid phosphorylation; LOCATED IN: endomembrane system; EXPR…
AT4G30270	Chr4:14819191-14820592	18.5126	36.9085	0.995449	AT4G30270.1 CDS gene_syn F9N11.120, F9N11_120, MERI-5, MERI5B, MERISTEM 5, SEN4, SENESCENCE 4, XTH24, meristem-5, xyloglucan endotransglucosylase/hydrolase 24 gene XTH24 function encodes a protein similar to endo xyloglucan transferase in sequence. It is also very similar to BRU1 in soybean, which is involved in brassinosteroid response. go_component plasma membrane|GO:0005886|17644812|IDA go_com…
AT3G25770	Chr3:9406872-9407955	15.1376	30.158	0.994398	AT3G25770.1 CDS gene_syn AOC2, allene oxide cyclase 2 gene AOC2 function Encodes allene oxide cyclase. One of four genes in Arabidopsis that encode this enzyme, which catalyzes an essential step in jasmonic acid biosynthesis. Gene expression is induced during senescence, a process that involves jasmonic acid signalling pathway. Note: Nomenclature for Arabidopsis allene oxide cyclase 2 (AOC2, AT3G…
AT2G26440	Chr2:11247382-11249493	1.12743	2.23814	0.989257	AT2G26440.1 CDS gene_syn T9J22.11, T9J22_11 go_component cell wall|GO:0005618||IEA go_component endomembrane system|GO:0012505||IEA go_process cell wall modification|GO:0042545||IEA go_function enzyme inhibitor activity|GO:0004857||IEA go_function pectinesterase activity|GO:0030599||IEA go_component plant-type cell wall|GO:0009505||ISS go_function pectinesterase activity|GO:0030599||ISS product P…
AT2G23170	Chr2:9863854-9866562	1.69585	3.35347	0.983646	AT2G23170.1 CDS gene_syn GH3.3, T20D16.20, T20D16_20 gene GH3.3 function encodes an IAA-amido synthase that conjugates Asp and other amino acids to auxin in vitro. go_process response to auxin stimulus|GO:0009733||ISS go_process auxin homeostasis|GO:0010252|15659623|TAS go_function indole-3-acetic acid amido synthetase activity|GO:0010279|15659623|IDA product Auxin-responsive GH3 family protein n…
AT5G02780	Chr5:630875-632683	2.17443	4.2864	0.979128	AT5G02780.1 CDS gene_syn F9G14.90, F9G14_90, GSTL1, glutathione transferase lambda 1 gene GSTL1 function Encodes a member of the lambda family of glutathione transferases. It has thiol transferase activity and self S-glutathionylation activity in vitro. go_component cellular_component|GO:0005575||ND go_process protein amino acid glutathionylation|GO:0010731|12077129|IDA go_function molecular_func…
AT5G41080	Chr5:16441743-16443985	2.92886	5.74704	0.972479	AT5G41080.1 CDS gene_syn MEE6.15, MEE6_15 go_process glycerol metabolic process|GO:0006071||IEA go_process lipid metabolic process|GO:0006629||IEA go_function phosphoric diester hydrolase activity|GO:0008081||IEA go_function glycerophosphodiester phosphodiesterase activity|GO:0008889||IEA go_process glycerol metabolic process|GO:0006071||ISS go_function glycerophosphodiester phosphodiesterase act…
AT1G35350	Chr1:12981250-12984583	1.9219	3.76898	0.971641	AT1G35350.1 CDS gene_syn T9I1.12, T9I1_12 go_component integral to membrane|GO:0016021||IEA go_component integral to membrane|GO:0016021||ISS product EXS (ERD1/XPR1/SYG1) family protein note EXS (ERD1/XPR1/SYG1) family protein; LOCATED IN: integral to membrane; EXPRESSED IN: 18 plant structures; EXPRESSED DURING: 9 growth stages; CONTAINS InterPro DOMAIN/s: EXS, C-terminal (InterPro:IPR004342), S…
AT1G05680	Chr1:1703091-1704691	2.5331	4.95231	0.967197	AT1G05680.1 CDS gene_syn F3F20.13, F3F20_13, UGT74E2, Uridine diphosphate glycosyltransferase 74E2 gene UGT74E2 function Encodes a UDP-glucosyltransferase, UGT74E2, that acts on IBA (indole-3-butyric acid) and affects auxin homeostasis. The transcript and protein levels of this enzyme are strongly induced by H2O2 and may allow integration of ROS (reactive oxygen species) and auxin signaling. This…
AT4G25940	Chr4:13169640-13172881	1.36267	2.65656	0.96312	AT4G25940.1 CDS gene_syn F20B18.50, F20B18_50 go_component clathrin coat|GO:0030118||IEA go_process clathrin coat assembly|GO:0048268||IEA go_function phospholipid binding|GO:0005543||IEA go_function phosphatidylinositol binding|GO:0005545||IEA go_function clathrin binding|GO:0030276||IEA go_function binding|GO:0005488||ISS product ENTH/ANTH/VHS superfamily protein note ENTH/ANTH/VHS superfamily …
AT1G74710	Chr1:28070294-28074148	2.22053	4.32095	0.96044	AT1G74710.1 CDS gene_syn ARABIDOPSIS ISOCHORISMATE SYNTHASE 1, ATICS1, EDS16, ENHANCED DISEASE SUSCEPTIBILITY TO ERYSIPHE ORONTII 16, F25A4.31, ICS1, ISOCHORISMATE SYNTHASE, ISOCHORISMATE SYNTHASE 1, SALICYLIC ACID INDUCTION DEFICIENT 2, SID2 gene EDS16 function Encodes a protein with isochorismate synthase activity. Mutants fail to accumulate salicylic acid. Its function may be redundant with th…
AT2G18193	Chr2:7917504-7919277	3.41097	6.58874	0.949818	AT2G18193.1 CDS go_component endomembrane system|GO:0012505||IEA go_function nucleotide binding|GO:0000166||IEA go_function ATP binding|GO:0005524||IEA go_function nucleoside-triphosphatase activity|GO:0017111||IEA go_function ATP binding|GO:0005524||ISS go_function ATPase activity|GO:0016887||ISS product P-loop containing nucleoside triphosphate hydrolases superfamily protein note P-loop contain…
AT1G02930	Chr1:661176-662456	15.546	29.7847	0.938025	AT1G02930.1 CDS gene_syn ARABIDOPSIS GLUTATHIONE S-TRANSFERASE 1, ARABIDOPSIS THALIANA GLUATIONE S-TRANSFERASE F3, ATGST1, ATGSTF3, ATGSTF6, EARLY RESPONSIVE TO DEHYDRATION 11, ERD11, F22D16.7, F22D16_7, GLUTATHIONE S-TRANSFERASE, GLUTATHIONE S-TRANSFERASE 1, GST1, GSTF6, glutathione S-transferase 6 gene GSTF6 function Encodes glutathione transferase belonging to the phi class of GSTs. Naming con…
AT3G50930	Chr3:18929525-18931839	1.58985	3.01149	0.921593	AT3G50930.1 CDS gene_syn BCS1, cytochrome BC1 synthesis gene BCS1 go_component mitochondrion|GO:0005739|15276431|IDA go_function nucleotide binding|GO:0000166||IEA go_function ATP binding|GO:0005524||IEA go_function nucleoside-triphosphatase activity|GO:0017111||IEA go_component mitochondrion|GO:0005739|14671022|IDA go_function ATP binding|GO:0005524||ISS go_function ATPase activity|GO:0016887||I…
AT4G24120	Chr4:12524490-12527341	2.58446	4.83594	0.903931	AT4G24120.1 CDS gene_syn ATYSL1, T19F6.110, T19F6_110, YELLOW STRIPE LIKE 1, YELLOW STRIPE like 1, YSL1 gene YSL1 function Member of a small family of oligopeptide transporters similar to the yellow stripe locus of maize (ZmYS1). go_component plasma membrane|GO:0005886|20625001|IDA go_process reproductive developmental process|GO:0003006|20625001|IGI go_process oligopeptide transport|GO:0006857||…
AT4G37370	Chr4:17569827-17571704	1.50837	2.81802	0.901689	AT4G37370.1 CDS gene_syn cytochrome P450, family 81, subfamily D, polypeptide 8, CYP81D8, F6G17.20, F6G17_20 gene CYP81D8 function member of CYP81D go_component plasma membrane|GO:0005886|17317660|IDA go_function monooxygenase activity|GO:0004497||IEA go_function iron ion binding|GO:0005506||IEA go_function electron carrier activity|GO:0009055||IEA go_function heme binding|GO:0020037||IEA go_comp…
AT3G13080	Chr3:4195785-4201265	7.63102	14.255	0.901523	AT3G13080.1 CDS gene_syn ATMRP3, MJG19.26, MJG19_26, MRP3, MULTIDRUG RESISTANCE PROTEIN 3, multidrug resistance-associated protein 3 gene MRP3 function encodes an ATP-dependent MRP-like ABC transporter able to transport glutathione-conjugates as well as chlorophyll catabolites. The expression of this gene is upregulated by herbicide safeners such as benoxacor and fenclorim. go_component plant-typ…
AT3G28540	Chr3:10694443-10696123	3.00765	5.59507	0.895519	AT3G28540.1 CDS go_function nucleotide binding|GO:0000166||IEA go_function ATP binding|GO:0005524||IEA go_function nucleoside-triphosphatase activity|GO:0017111||IEA go_function ATP binding|GO:0005524||ISS go_function ATPase activity|GO:0016887||ISS product P-loop containing nucleoside triphosphate hydrolases superfamily protein note P-loop containing nucleoside triphosphate hydrolases superfamil…
AT1G21130	Chr1:7399061-7400605	7.34725	13.6132	0.889735	AT1G21130.1 CDS gene_syn T22I11.4, T22I11_4 go_function methyltransferase activity|GO:0008168||IEA go_function O-methyltransferase activity|GO:0008171||IEA go_function protein dimerization activity|GO:0046983||IEA go_component cytosol|GO:0005829|9484457|TAS product O-methyltransferase family protein note O-methyltransferase family protein; FUNCTIONS IN: methyltransferase activity, protein dimeriz…
AT1G75750	Chr1:28441525-28442429	85.9765	158.641	0.883747	AT1G75750.1 CDS gene_syn F10A5.6, F10A5_6, GASA1, GAST1 protein homolog 1 gene GASA1 function GA-responsive GAST1 protein homolog regulated by BR and GA antagonistically. Possibly involved in cell elongation based on expression data go_component plant-type cell wall|GO:0009505|16287169|IDA go_process response to abscisic acid stimulus|GO:0009737|10849358|IDA go_process response to gibberellin sti…
AT5G47220	Chr5:19171861-19172823	2.98967	5.50804	0.881554	AT5G47220.1 CDS gene_syn ATERF-2, ATERF2, ERF2, ETHYLENE RESPONSE FACTOR- 2, ETHYLENE RESPONSIVE ELEMENT BINDING FACTOR 2, MQL5.7, MQL5_7, ethylene responsive element binding factor 2 gene ERF2 function Encodes a member of the ERF (ethylene response factor) subfamily B-3 of ERF/AP2 transcription factor family (ATERF-2). The protein contains one AP2 domain. Functions as activator of GCC box depend…
AT1G31580	Chr1:11311168-11311989	7.51889	13.8395	0.880197	AT1G31580.1 CDS gene_syn CXC750, ECS1, F27M3.20, F27M3_20 gene ECS1 function Encodes cell wall protein. ECS1 is not a Xcc750 resistance gene, but the genetic data indicate that ECS1 is linked to a locus influencing resistance to Xcc750. go_component cell wall|GO:0005618|9869403|IDA go_process defense response|GO:0006952|8018872|IEP go_function molecular_function|GO:0003674||ND product ECS1 note E…
AT1G72910	Chr1:27435613-27437144	4.22776	7.63323	0.852403	AT1G72910.1 CDS gene_syn F3N23.11, F3N23_11 go_component intrinsic to membrane|GO:0031224||IEA go_process apoptosis|GO:0006915||IEA go_process signal transduction|GO:0007165||IEA go_process innate immune response|GO:0045087||IEA go_function transmembrane receptor activity|GO:0004888||IEA go_function ATP binding|GO:0005524||IEA go_process defense response|GO:0006952||ISS product Toll-Interleukin-R…
AT2G40000	Chr2:16700509-16702028	15.8733	28.6235	0.850599	AT2G40000.1 CDS gene_syn ARABIDOPSIS ORTHOLOG OF SUGAR BEET HS1 PRO-1 2, ATHSPRO2, HSPRO2, T28M21.16, T28M21_16, ortholog of sugar beet HS1 PRO-1 2 gene HSPRO2 go_component cellular_component|GO:0005575||ND go_process response to oxidative stress|GO:0006979|18614705|IMP go_process response to salicylic acid stimulus|GO:0009751|17977154|IEP go_process defense response to bacterium, incompatible in…
AT2G39210	Chr2:16366156-16368275	1.59463	2.85432	0.839926	AT2G39210.1 CDS gene_syn T16B24.15, T16B24_15 go_process transmembrane transport|GO:0055085||IEA go_component cellular_component|GO:0005575||ND go_function molecular_function|GO:0003674||ND product Major facilitator superfamily protein note Major facilitator superfamily protein; FUNCTIONS IN: molecular_function unknown; INVOLVED IN: transmembrane transport; LOCATED IN: cellular_component unknown;…
AT5G54610	Chr5:22184778-22186525	4.49024	7.9666	0.827171	AT5G54610.1 CDS gene_syn ANK, MRB17.11, MRB17_11, ankyrin gene ANK function Induced in response to Salicylic acid. Belongs to the ankyrin repeat protein family. go_component cellular_component|GO:0005575||ND go_process response to salicylic acid stimulus|GO:0009751|16307367|IEP product ankyrin note ankyrin (ANK); CONTAINS InterPro DOMAIN/s: Ankyrin repeat-containing domain (InterPro:IPR020683), A…
AT1G56120	Chr1:20987287-20993072	4.6849	8.286	0.822658	AT1G56120.1 CDS gene_syn T6H22.9, T6H22_9 go_process protein amino acid phosphorylation|GO:0006468||IEA go_function kinase activity|GO:0016301||ISS product Leucine-rich repeat transmembrane protein kinase note Leucine-rich repeat transmembrane protein kinase; FUNCTIONS IN: kinase activity; INVOLVED IN: protein amino acid phosphorylation; CONTAINS InterPro DOMAIN/s: Protein kinase, ATP binding sit…
AT2G14560	Chr2:6213971-6215901	30.8476	54.4058	0.818602	AT2G14560.1 CDS gene_syn LATE UPREGULATED IN RESPONSE TO HYALOPERONOSPORA PARASITICA, LURP1, T13P21.6, T13P21_6 gene LURP1 function Encodes LURP1, a member of the LURP cluster (late upregulated in response to Hyaloperonospora parasitica) which exhibits a pronounced upregulation after recognition of the pathogenic oomycte H. parasitica. LURP1 is required for full basal defense to H. parasitica and…
AT1G17420	Chr1:5977410-5981480	1.04357	1.83172	0.811675	AT1G17420.1 CDS gene_syn F28G4.10, LOX3, lipoxygenase 3 gene LOX3 function Lipoxygenase go_component chloroplast|GO:0009507||IEA go_function iron ion binding|GO:0005506||IEA go_function lipoxygenase activity|GO:0016165||IEA go_function oxidoreductase activity, acting on single donors with incorporation of molecular oxygen, incorporation of two atoms of oxygen|GO:0016702||IEA go_function metal ion…
AT5G52640	Chr5:21352398-21355361	3.87732	6.70315	0.789781	AT5G52640.1 CDS gene_syn ATHS83, ATHSP90.1, AtHsp90-1, F6N7.13, F6N7_13, HEAT SHOCK PROTEIN 81-1, HEAT SHOCK PROTEIN 83, HEAT SHOCK PROTEIN 90-1, HSP81-1, HSP81.1, HSP83, HSP90.1, heat shock protein 90.1 gene HSP90.1 function Encodes a cytosolic heat shock protein AtHSP90.1. AtHSP90.1 interacts with disease resistance signaling components SGT1b and RAR1 and is required for RPS2-mediated resistanc…
AT3G60140	Chr3:22216671-22220824	2.34987	4.04287	0.782795	AT3G60140.1 CDS gene_syn BETA GLUCOSIDASE 30, BGLU30, DARK INDUCIBLE 2, DIN2, SENESCENCE-RELATED GENE 2, SRG2 gene DIN2 function Encodes a protein similar to beta-glucosidase and is a member of glycoside hydrolase family 1. Expression is induced after 24 hours of dark treatment, in senescing leaves and treatment with exogenous photosynthesis inhibitor. Induction of gene expression was suppressed …
AT1G03400	Chr1:842746-844190	4.08384	6.94618	0.766295	AT1G03400.1 CDS gene_syn F21B7.39, F21B7_39 function A single copy gene that encodes a protein with sequence similarity to tomato E8 (ACC oxidase, the last step in ethylene biosynthesis) involved in ethylene synthesis and fruit ripening in tomato. This gene is not induced by ethylene in siliques. The transcript is found in siliques, etiolated seedlings, leaves, stems and flowers. go_component cel…
AT2G20720	Chr2:8926005-8930112	2.27677	3.86491	0.763445	AT2G20720.1 CDS gene_syn F5H14.31, F5H14_31 go_component cellular_component|GO:0005575||ND go_process biological_process|GO:0008150||ND product Pentatricopeptide repeat (PPR) superfamily protein note Pentatricopeptide repeat (PPR) superfamily protein; BEST Arabidopsis thaliana protein match is: Tetratricopeptide repeat (TPR)-like superfamily protein (TAIR:AT2G20710.1); Has 205 Blast hits to 205 p…
AT1G66880	Chr1:24945483-24955611	1.77993	3.01918	0.76234	AT1G66880.1 CDS gene_syn F4N21.1, F4N21_1 go_component plasma membrane|GO:0005886|17317660|IDA go_process protein amino acid phosphorylation|GO:0006468||IEA go_function protein kinase activity|GO:0004672||IEA go_function protein serine/threonine kinase activity|GO:0004674||IEA go_function ATP binding|GO:0005524||IEA go_function protein serine/threonine kinase activity|GO:0004674||ISS product Prot…
AT1G15380	Chr1:5290744-5292535	5.22764	8.86382	0.76177	AT1G15380.1 CDS gene_syn F9L1.33, F9L1_33 go_component cellular_component|GO:0005575||ND go_process carbohydrate metabolic process|GO:0005975||ISS go_function lactoylglutathione lyase activity|GO:0004462||ISS product Lactoylglutathione lyase / glyoxalase I family protein note Lactoylglutathione lyase / glyoxalase I family protein; CONTAINS InterPro DOMAIN/s: Glyoxalase/bleomycin resistance protei…
AT5G13320	Chr5:4267509-4271051	2.05698	3.45442	0.747915	AT5G13320.1 CDS gene_syn AVRPPHB SUSCEPTIBLE 3, GDG1, GH3-LIKE DEFENSE GENE 1, GH3.12, GRETCHEN HAGEN 3.12, HOPW1-1-INTERACTING 3, PBS3, T22N19.5, WIN3 gene PBS3 function Encodes an enzyme capable of conjugating amino acids to 4-substituted benzoates. 4-HBA (4-hydroxybenzoic acid) and pABA (4-aminobenzoate) may be targets of the enzyme in Arabidopsis, leading to the production of pABA-Glu, 4HBA-G…
AT5G24210	Chr5:8217334-8219619	11.4987	19.292	0.746529	AT5G24210.1 CDS gene_syn MOP9.2, MOP9_2 go_process lipid metabolic process|GO:0006629||IEA go_function triglyceride lipase activity|GO:0004806||IEA go_component cellular_component|GO:0005575||ND go_process lipid metabolic process|GO:0006629||ISS go_function triglyceride lipase activity|GO:0004806||ISS product alpha/beta-Hydrolases superfamily protein note alpha/beta-Hydrolases superfamily protein…
AT5G20150	Chr5:6802371-6803625	6.87317	11.5269	0.745957	AT5G20150.1 CDS gene_syn ARABIDOPSIS THALIANA SPX DOMAIN GENE 1, ATSPX1, F5O24.40, F5O24_40, SPX domain gene 1, SPX1 gene SPX1 go_component nucleus|GO:0005634|18315545|IDA go_process cellular response to phosphate starvation|GO:0016036|18315545|IEP go_process positive regulation of cellular response to phosphate starvation|GO:0080040|18315545|IMP go_function molecular_function|GO:0003674||ND prod…
AT5G47240	Chr5:19183600-19185644	4.57577	7.67327	0.745827	AT5G47240.1 CDS gene_syn MQL5.10, MQL5_10, NUDT8, atnudt8, nudix hydrolase homolog 8 gene NUDT8 go_component cytosol|GO:0005829|15878881|RCA go_function hydrolase activity|GO:0016787||IEA go_process response to wounding|GO:0009611|17675405|IEP go_function hydrolase activity|GO:0016787||ISS product nudix hydrolase homolog 8 note nudix hydrolase homolog 8 (NUDT8); FUNCTIONS IN: hydrolase activity; …
AT1G70700	Chr1:26654767-26657064	27.5442	46.101	0.743047	AT1G70700.1 CDS gene_syn F5A18.12, F5A18_12, JASMONATE-ZIM-DOMAIN PROTEIN 9, JAZ9, TIFY7 gene TIFY7 function JAZ9 is a protein presumed to be involved in jasmonate signaling. JAZ9 transcript levels rise in response to a jasmonate stimulus. JAZ9 can interact with the COI1 F-box subunit of an SCF E3 ubiquitin ligase in a yeast-two-hybrid assay only in the presence of jasmonate-isoleucine (JA-ILE) o…
AT1G13260	Chr1:4542167-4543742	6.68958	11.1956	0.742939	AT1G13260.1 CDS gene_syn EDF4, ETHYLENE RESPONSE DNA BINDING FACTOR 4, RAV1, T6J4.2, T6J4_2, related to ABI3/VP1 1 gene RAV1 function Encodes an AP2/B3 domain transcription factor which is upregulated in response to low temperature. It contains a B3 DNA binding domain. It has circadian regulation and may function as a negative growth regulator. go_component nucleus|GO:0005634|15610358|IDA go_comp…
AT4G36040	Chr4:17049170-17050274	11.9108	19.8439	0.736428	AT4G36040.1 CDS gene_syn T19K4.170, T19K4_170 go_function heat shock protein binding|GO:0031072||IEA go_component nucleus|GO:0005634|20205940|IDA go_process protein folding|GO:0006457||ISS go_process response to stress|GO:0006950|20205940|IMP product Chaperone DnaJ-domain superfamily protein note Chaperone DnaJ-domain superfamily protein; FUNCTIONS IN: heat shock protein binding; INVOLVED IN: pro…
AT4G23180	Chr4:12138136-12140921	3.61828	6.00775	0.73152	AT4G23180.1 CDS gene_syn CRK10, F21P8.70, F21P8_70, RLK4, cysteine-rich RLK (RECEPTOR-like protein kinase) 10 gene CRK10 function Encodes a receptor-like protein kinase. Naming convention from Chen et al 2003 (PMID 14756307) go_component plasma membrane|GO:0005886|17317660|IDA go_process protein amino acid phosphorylation|GO:0006468||IEA go_function protein kinase activity|GO:0004672||IEA go_func…
AT4G13250	Chr4:7684155-7686876	27.7381	46.0124	0.730157	AT4G13250.1 CDS gene_syn F17N18.140, F17N18_140, NON-YELLOW COLORING 1, NYC1 gene NYC1 function Encodes a chlorophyll b reductase involved in the degradation of chlorophyll b and LHCII (light harvesting complex II). go_component chloroplast|GO:0009507|19403948|IC go_process PSII associated light-harvesting complex II catabolic process|GO:0010304|19403948|IMP go_process chlorophyll catabolic proce…
AT5G42530	Chr5:17004737-17005393	163.466	270.216	0.725125	AT5G42530.1 CDS gene_syn MDH9.23, MDH9_23 go_component endomembrane system|GO:0012505||IEA go_process biological_process|GO:0008150||ND go_function molecular_function|GO:0003674||ND product unknown protein note unknown protein; FUNCTIONS IN: molecular_function unknown; INVOLVED IN: biological_process unknown; LOCATED IN: endomembrane system; BEST Arabidopsis thaliana protein match is: unknown pro…
AT4G34150	Chr4:16354945-16357293	6.72192	10.9642	0.705851	AT4G34150.1 CDS gene_syn F28A23.90, F28A23_90 go_process response to cold|GO:0009409|14535880|IEP product Calcium-dependent lipid-binding (CaLB domain) family protein note Calcium-dependent lipid-binding (CaLB domain) family protein; CONTAINS InterPro DOMAIN/s: C2 membrane targeting protein (InterPro:IPR018029), C2 calcium/lipid-binding domain, CaLB (InterPro:IPR008973), C2 calcium-dependent memb…
AT5G24530	Chr5:8378832-8383401	7.71586	12.5232	0.698708	AT5G24530.1 CDS gene_syn DMR6, DOWNY MILDEW RESISTANT 6, K18P6.6, K18P6_6 gene DMR6 function Encodes a putative 2OG-Fe(II) oxygenase that is defense-associated but required for susceptibility to downy mildew. go_function oxidoreductase activity|GO:0016491||IEA go_component cellular_component|GO:0005575||ND go_process response to bacterium|GO:0009617|15986928|IGI go_process response to fungus|GO:0…
AT5G67480	Chr5:26930938-26933093	7.72029	12.5023	0.695469	AT5G67480.1 CDS gene_syn ATBT4, BT4, BTB and TAZ domain protein 4, K9I9.4, K9I9_4 gene BT4 function BTB and TAZ domain protein. Located in cytoplasm and expressed in fruit, flower and leaves. go_component plasma membrane|GO:0005886|17151019|IDA go_component cytoplasm|GO:0005737|19054356|IDA go_process response to auxin stimulus|GO:0009733|19054356|IEP go_process response to gibberellin stimulus|G…
AT3G49620	Chr3:18393746-18396816	6.6538	10.7652	0.694129	AT3G49620.1 CDS gene_syn DARK INDUCIBLE 11, DIN11 gene DIN11 function encodes a protein similar to 2-oxoacid-dependent dioxygenase. Expression is induced after 24 hours of dark treatment, in senescing leaves and treatment with exogenous photosynthesis inhibitor. Induction of gene expression was suppressed in excised leaves supplied with sugar. The authors suggest that the gene's expression patter…
AT4G22490	Chr4:11849700-11850331	15.3875	24.6435	0.679447	AT4G22490.1 CDS gene_syn F7K2.70, F7K2_70 go_component endomembrane system|GO:0012505||IEA go_process lipid transport|GO:0006869||IEA go_process lipid transport|GO:0006869||ISS go_function lipid binding|GO:0008289||ISS product Bifunctional inhibitor/lipid-transfer protein/seed storage 2S albumin superfamily protein note Bifunctional inhibitor/lipid-transfer protein/seed storage 2S albumin superfa…
AT5G19240	Chr5:6470128-6471062	15.501	24.807	0.678385	AT5G19240.1 CDS gene_syn T24G5.140, T24G5_140 go_component endomembrane system|GO:0012505||IEA go_process biological_process|GO:0008150||ND go_function molecular_function|GO:0003674||ND product Glycoprotein membrane precursor GPI-anchored note Glycoprotein membrane precursor GPI-anchored; FUNCTIONS IN: molecular_function unknown; INVOLVED IN: biological_process unknown; LOCATED IN: endomembrane s…
AT2G40300	Chr2:16831292-16833280	14.5967	23.179	0.667173	AT2G40300.1 CDS gene_syn ATFER4, FER4, T7M7.6, ferritin 4 gene FER4 function Encodes FERRITIN 4, AtFER4. Ferritins are a class of 24-mer multi-meric proteins found in all kingdoms of life. Function as the main iron store in mammals. Evidence suggests that Arabidopsis ferritins are essential to protect cells against oxidative damage, but they do not constitute the major iron pool. Localize to mito…
AT1G61380	Chr1:22646071-22649521	4.37007	6.9178	0.662656	AT1G61380.1 CDS gene_syn S-domain-1 29, SD1-29, T1F9.13, T1F9_13 gene SD1-29 go_component endomembrane system|GO:0012505||IEA go_process protein amino acid autophosphorylation|GO:0046777|18552232|IDA go_function protein kinase activity|GO:0004672|18552232|IDA go_function kinase activity|GO:0016301||ISS go_function carbohydrate binding|GO:0030246||ISS product S-domain-1 29 note S-domain-1 29 (SD1-…
AT4G18880	Chr4:10347581-10349562	3.55129	5.58922	0.654303	AT4G18880.1 CDS gene_syn ARABIDOPSIS THALIANA HEAT SHOCK TRANSCRIPTION FACTOR A4A, AT-HSFA4A, F13C5.50, F13C5_50, HSF A4A, heat shock transcription factor A4A gene HSF A4A function member of Heat Stress Transcription Factor (Hsf) family go_component nucleus|GO:0005634||IEA go_process response to chitin|GO:0010200|17722694|IEP go_function DNA binding|GO:0003677||ISS go_function sequence-specific D…
AT1G72450	Chr1:27274064-27276317	20.0431	31.4058	0.647927	AT1G72450.1 CDS gene_syn JAZ6, T10D10.8, T10D10_8, TIFY DOMAIN PROTEIN 11B, TIFY11B, jasmonate-zim-domain protein 6 gene JAZ6 function JAZ6 transcript levels rise in response to a jasmonate stimulus and a GFP:JAZ6 fusion protein localizes to the nucleus. Application of jasmonate methyl ester to Arabidopsis roots reduces the levels of a JAZ6:GUS fusion protein, presumably by stimulating ubiquitin-…
AT1G21270	Chr1:7444930-7448463	6.81948	10.6722	0.646117	AT1G21270.1 CDS gene_syn F16F4.5, F16F4_5, WAK2, wall-associated kinase 2 gene WAK2 function cytoplasmic serine/threonine protein kinase induced by salicylic acid. mutant plants exhibit a loss of cell expansion and dependence on sugars and salts for seedling growth, affecting the expression and activity of vacuolar invertase. go_function protein kinase activity|GO:0004672||IEA go_function protein…
AT2G40520	Chr2:16922586-16925914	2.99875	4.68414	0.643422	AT2G40520.1 CDS gene_syn T2P4.13, T2P4_13 go_function nucleotidyltransferase activity|GO:0016779||IEA go_component cellular_component|GO:0005575||ND go_process biological_process|GO:0008150||ND go_function nucleotidyltransferase activity|GO:0016779||ISS product Nucleotidyltransferase family protein note Nucleotidyltransferase family protein; FUNCTIONS IN: nucleotidyltransferase activity; INVOLVED…
AT4G12720	Chr4:7487300-7490077	8.87462	13.8066	0.637601	AT4G12720.1 CDS gene_syn ATNUDX7, Arabidopsis thaliana Nudix hydrolase homolog 7, AtNUDT7, GFG1, GROWTH FACTOR GENE 1, NUDT7, T20K18.70, T20K18_70 gene NUDT7 function Encodes a protein with ADP-ribose hydrolase activity. Negatively regulates EDS1-conditioned plant defense and programmed cell death. go_component cytosol|GO:0005829|15878881|RCA go_process response to stress|GO:0006950|19656905|IMP …
AT5G08350	Chr5:2686244-2687251	7.72217	11.9403	0.628765	AT5G08350.1 CDS gene_syn F8L15.80, F8L15_80 go_component cellular_component|GO:0005575||ND go_process biological_process|GO:0008150||ND go_function molecular_function|GO:0003674||ND product GRAM domain-containing protein / ABA-responsive protein-related note GRAM domain-containing protein / ABA-responsive protein-related; CONTAINS InterPro DOMAIN/s: GRAM (InterPro:IPR004182); BEST Arabidopsis tha…
AT3G55980	Chr3:20776294-20778842	6.61296	10.2166	0.627549	AT3G55980.1 CDS gene_syn ATSZF1, SZF1, salt-inducible zinc finger 1 gene SZF1 go_component cellular_component|GO:0005575||ND go_process response to chitin|GO:0010200|17722694|IEP go_process regulation of transcription|GO:0045449|11118137|TAS go_function sequence-specific DNA binding transcription factor activity|GO:0003700|11118137|ISS product salt-inducible zinc finger 1 note salt-inducible zinc…
AT4G08850	Chr4:5636488-5640636	5.77156	8.89524	0.624072	AT4G08850.1 CDS gene_syn T32A17.160, T32A17_160 go_component plasma membrane|GO:0005886|14506206|IDA go_component plasma membrane|GO:0005886|17317660|IDA go_component plasma membrane|GO:0005886|17644812|IDA go_component membrane|GO:0016020|17432890|IDA go_process protein amino acid phosphorylation|GO:0006468||IEA go_component plasma membrane|GO:0005886|16618929|IDA go_function kinase activity|GO:…
AT2G37540	Chr2:15750969-15753967	6.38489	9.8351	0.623278	AT2G37540.1 CDS gene_syn F13M22.4, F13M22_4 go_function catalytic activity|GO:0003824||IEA go_function binding|GO:0005488||IEA go_function oxidoreductase activity|GO:0016491||IEA go_process pollen tube growth|GO:0009860|19714218|IEP go_function oxidoreductase activity|GO:0016491||ISS product NAD(P)-binding Rossmann-fold superfamily protein note NAD(P)-binding Rossmann-fold superfamily protein; FU…
AT5G05730	Chr5:1719556-1722910	8.57965	13.1796	0.619319	AT5G05730.1 CDS gene_syn A-METHYL TRYPTOPHAN RESISTANT 1, AMT1, ANTHRANILATE SYNTHASE ALPHA SUBUNIT, ASA1, JASMONATE-INDUCED DEFECTIVE LATERAL ROOT 1, JDL1, MJJ3.14, MJJ3_14, TRP5, TRYPTOPHAN BIOSYNTHESIS 5, WEAK ETHYLENE INSENSITIVE 2, WEI2, anthranilate synthase alpha subunit 1 gene ASA1 function ASA1 encodes the alpha subunit of anthranilate synthase, which catalyzes the rate-limiting step of …
AT5G45110	Chr5:18228909-18231522	3.95186	5.98865	0.599701	AT5G45110.1 CDS gene_syn ATNPR3, K17O22.11, K17O22_11, NPR1-like protein 3, NPR3 gene NPR3 function Encodes a paralog of NPR1. Involved in negative regulation of defense responses against bacterial and oomycete pathogens. npr3 mutants has elevated level of PR1 expression. Interacts with TGA2, TGA3, TGA5 and TGA6 in yeast two hybrid assays. go_component chloroplast|GO:0009507||IEA go_process defen…
AT1G19670	Chr1:6803610-6805044	23.5322	35.622	0.598131	AT1G19670.1 CDS gene_syn ATCLH1, ATHCOR1, CHLOROPHYLLASE, CLH1, CORI1, CORONATINE-INDUCED PROTEIN 1, F6F9.28, F6F9_28, chlorophyllase 1 gene CLH1 function Chlorophyllase is the first enzyme involved in chlorophyll degradation. It catalyzes the hydrolysis of the ester bond to yield chlorophyllide and phytol. AtCLH1 lacks a typical signal sequence for the chloroplast. Its expression is induced rapi…
AT4G02520	Chr4:1110451-1111660	57.2655	86.5513	0.595888	AT4G02520.1 CDS gene_syn ATGSTF2, ATPM24, ATPM24.1, GST2, GSTF2, T10P11.18, T10P11_18, glutathione S-transferase PHI 2 gene GSTF2 function Encodes glutathione transferase belonging to the phi class of GSTs. Naming convention according to Wagner et al. (2002). The expression of this gene is upregulated by herbicide safeners such as benoxacor and fenclorim. go_component vacuole|GO:0005773|15539469|…
AT1G25560	Chr1:8981676-8983041	8.10641	12.2243	0.592619	AT1G25560.1 CDS gene_syn EDF1, ETHYLENE RESPONSE DNA BINDING FACTOR 1, F2J7.3, F2J7_3, TEM1, TEMPRANILLO 1 gene TEM1 function Encodes a member of the RAV transcription factor family that contains AP2 and B3 binding domains. Involved in the regulation of flowering under long days. Loss of function results in early flowering. Overexpression causes late flowering and repression of expression of FT. …
AT1G52000	Chr1:19333158-19336115	4.09507	6.15396	0.587626	AT1G52000.1 CDS gene_syn F5F19.6, F5F19_6 go_component cellular_component|GO:0005575||ND go_process response to salt stress|GO:0009651|11351099|IEP go_function molecular_function|GO:0003674||ND product Mannose-binding lectin superfamily protein note Mannose-binding lectin superfamily protein; FUNCTIONS IN: molecular_function unknown; INVOLVED IN: response to salt stress; LOCATED IN: cellular_comp…
AT1G23390	Chr1:8309111-8310649	21.6588	32.544	0.587437	AT1G23390.1 CDS gene_syn F26F24.26, F26F24_26 go_component cellular_component|GO:0005575||ND go_process biological_process|GO:0008150||ND go_function molecular_function|GO:0003674||ND product Kelch repeat-containing F-box family protein note Kelch repeat-containing F-box family protein; CONTAINS InterPro DOMAIN/s: F-box domain, cyclin-like (InterPro:IPR001810), F-box domain, Skp2-like (InterPro:I…
B)	Other up-regulated genes
gene	locus	Ler-0	th3	log2(fold_change)	annotation
AT3G30730	Chr3:12357395-12357599	0	6.51248	inf	AT3G30730.1 CDS go_component cellular_component|GO:0005575||ND go_process biological_process|GO:0008150||ND go_function molecular_function|GO:0003674||ND product unknown protein note unknown protein; Has 59 Blast hits to 59 proteins in 7 species: Archae - 0; Bacteria - 0; Metazoa - 0; Fungi - 0; Plants - 59; Viruses - 0; Other Eukaryotes - 0 (source: NCBI BLink). protein_id AT3G30730.1p transcrip…
AT3G30720	Chr3:12349046-12349832	1.17613	9.52464	3.01762	AT3G30720.1 CDS gene_syn QQS, QUA-QUINE STARCH gene QQS go_component cytosol|GO:0005829|19154206|IDA go_process starch biosynthetic process|GO:0019252|19154206|IMP go_function molecular_function|GO:0003674||ND product qua-quine starch note QUA-QUINE STARCH (QQS); Has 1 Blast hits to 1 proteins in 1 species: Archae - 0; Bacteria - 0; Metazoa - 0; Fungi - 0; Plants - 1; Viruses - 0; Other Eukaryote…
AT1G17250	Chr1:5899993-5903619	0.187879	1.06765	2.50656	AT1G17250.1 CDS gene_syn AtRLP3, F20D23.5, F20D23_5, RLP3, receptor like protein 3 gene RLP3 go_process signal transduction|GO:0007165|11751054|IC go_function protein kinase activity|GO:0004672||ISS product receptor like protein 3 note receptor like protein 3 (RLP3); CONTAINS InterPro DOMAIN/s: Leucine-rich repeat-containing N-terminal domain, type 2 (InterPro:IPR013210), Leucine-rich repeat (Int…
AT5G44420	Chr5:17907068-17907598	13.2267	72.875	2.46197	AT5G44420.1 CDS gene_syn LCR77, LOW-MOLECULAR-WEIGHT CYSTEINE-RICH 77, MFC16.8, MFC16_8, PDF1.2, PDF1.2A, PLANT DEFENSIN 1.2A, plant defensin 1.2 gene PDF1.2 function Encodes an ethylene- and jasmonate-responsive plant defensin. mRNA levels are not responsive to salicylic acid treatment; although jasmonate and salicylic acid can act synergistically to enhance the expression of this gene. Belongs …
AT2G26020	Chr2:11089249-11089597	14.9204	73.0248	2.2911	AT2G26020.1 CDS gene_syn PDF1.2b, T19L18.17, T19L18_17, plant defensin 1.2b gene PDF1.2b function Predicted to encode a PR (pathogenesis-related) protein. Belongs to the plant defensin (PDF) family with the following members: At1g75830/PDF1.1, At5g44420/PDF1.2a, At2g26020/PDF1.2b, At5g44430/PDF1.2c, At2g26010/PDF1.3, At1g19610/PDF1.4, At1g55010/PDF1.5, At2g02120/PDF2.1, At2g02100/PDF2.2, At2g0213…
AT1G03090	Chr1:739678-746479	6.1536	28.6087	2.21695	AT1G03090.1 CDS gene_syn MCCA gene MCCA function MCCA is the biotinylated subunit of the dimer MCCase, which is involved in leucine degradation. Both subunits are nuclear coded and the active enzyme is located in the mitochondrion. go_component mitochondrion|GO:0005739|18385124|IDA go_component cytosolic ribosome|GO:0022626|15821981|IDA go_component mitochondrion|GO:0005739|12068107|IDA go_proces…
AT5G44430	Chr5:17908944-17909507	4.21245	18.3197	2.12067	AT5G44430.1 CDS gene_syn MFC16.9, MFC16_9, PDF1.2c, plant defensin 1.2C gene PDF1.2c function Predicted to encode a PR (pathogenesis-related) protein. Belongs to the plant defensin (PDF) family with the following members: At1g75830/PDF1.1, At5g44420/PDF1.2a, At2g26020/PDF1.2b, At5g44430/PDF1.2c, At2g26010/PDF1.3, At1g19610/PDF1.4, At1g55010/PDF1.5, At2g02120/PDF2.1, At2g02100/PDF2.2, At2g02130/PD…
AT1G73325	Chr1:27567517-27568186	1.83941	7.58361	2.04364	AT1G73325.1 CDS go_component endomembrane system|GO:0012505||IEA go_function endopeptidase inhibitor activity|GO:0004866||IEA go_process biological_process|GO:0008150||ND go_function endopeptidase inhibitor activity|GO:0004866||ISS product Kunitz family trypsin and protease inhibitor protein note Kunitz family trypsin and protease inhibitor protein; FUNCTIONS IN: endopeptidase inhibitor activity;…
AT1G07450	Chr1:2287925-2289336	0.635615	2.14586	1.75533	AT1G07450.1 CDS gene_syn F22G5.20, F22G5_20 go_process metabolic process|GO:0008152||IEA go_process oxidation reduction|GO:0055114||IEA go_function catalytic activity|GO:0003824||IEA go_function binding|GO:0005488||IEA go_function oxidoreductase activity|GO:0016491||IEA go_function oxidoreductase activity|GO:0016491||ISS product NAD(P)-binding Rossmann-fold superfamily protein note NAD(P)-binding…
AT3G57620	Chr3:21337563-21339301	0.743777	2.47579	1.73495	AT3G57620.1 CDS go_component endomembrane system|GO:0012505||IEA go_process biological_process|GO:0008150||ND go_function molecular_function|GO:0003674||ND product glyoxal oxidase-related protein note glyoxal oxidase-related protein; FUNCTIONS IN: molecular_function unknown; INVOLVED IN: biological_process unknown; LOCATED IN: endomembrane system; EXPRESSED IN: leaf whorl, sepal, flower; EXPRESSE…
AT3G47340	Chr3:17437883-17441243	2.48958	7.80832	1.64911	AT3G47340.1 CDS gene_syn ARABIDOPSIS THALIANA GLUTAMINE-DEPENDENT ASPARAGINE SYNTHASE 1, ASN1, AT-ASN1, DARK INDUCIBLE 6, DIN6, GLUTAMINE-DEPENDENT ASPARAGINE SYNTHETASE, glutamine-dependent asparagine synthase 1 gene ASN1 function encodes a glutamine-dependent asparagine synthetase, the predicted ASN1 peptide contains a purF-type glutamine-binding domain, and is expressed predominantly in shoot …
AT5G54720	Chr5:22232194-22232949	1.48282	4.43811	1.5816	AT5G54720.1 CDS gene_syn K5F14.7, K5F14_7 go_component cellular_component|GO:0005575||ND go_process biological_process|GO:0008150||ND product Ankyrin repeat family protein note Ankyrin repeat family protein; CONTAINS InterPro DOMAIN/s: Ankyrin repeat-containing domain (InterPro:IPR020683), Ankyrin repeat (InterPro:IPR002110); BEST Arabidopsis thaliana protein match is: Ankyrin repeat family prote…
AT3G15356	Chr3:5174401-5175469	3.46806	10.1102	1.54362	AT3G15356.1 CDS go_component cell wall|GO:0005618|14595688|IDA go_component cell wall|GO:0005618|15593128|IDA go_component apoplast|GO:0048046|18538804|IDA go_function binding|GO:0005488||IEA go_process defense response to fungus, incompatible interaction|GO:0009817|19857612|IDA go_function carbohydrate binding|GO:0030246||ISS product Legume lectin family protein note Legume lectin family protein…
AT1G08630	Chr1:2743760-2747967	0.885079	2.51249	1.50524	AT1G08630.1 CDS gene_syn F22O13.11, F22O13_11, THA1, threonine aldolase 1 gene THA1 function Encodes a threonine aldolase, involved in threonine degradation to glycine. Primarily expressed in seeds and seedlings. go_component cellular_component|GO:0005575||ND go_process threonine catabolic process|GO:0006567|17172352|IMP go_function threonine aldolase activity|GO:0004793|17172352|IDA go_function …
AT5G45820	Chr5:18586979-18588543	5.67404	15.1995	1.42157	AT5G45820.1 CDS gene_syn CBL-interacting protein kinase 20, CIPK20, K15I22.2, K15I22_2, PKS18, PROTEIN KINASE 18, SNF1-RELATED PROTEIN KINASE 3.6, SnRK3.6 gene CIPK20 function Encodes a CBL-interacting serine/threonine protein kinase comprised of an N-terminal kinase catalytic domain similar to SNF1/AMPK and a unique C-terminal regulatory domain. go_component cytosol|GO:0005829||TAS go_process re…
AT2G43590	Chr2:18081330-18082767	3.44033	8.52438	1.30905	AT2G43590.1 CDS gene_syn F18O19.30 go_component endomembrane system|GO:0012505||IEA go_process carbohydrate metabolic process|GO:0005975||IEA go_process cell wall macromolecule catabolic process|GO:0016998||IEA go_function chitinase activity|GO:0004568||IEA go_function chitin binding|GO:0008061||IEA go_function chitinase activity|GO:0004568||ISS product Chitinase family protein note Chitinase fam…
AT3G11980	Chr3:3814235-3817117	3.60967	8.92941	1.3067	AT3G11980.1 CDS gene_syn FAR2, FATTY ACID REDUCTASE 2, MALE STERILITY 2, MALE STERILITY PROTEIN 2, MEC18.1, MS2 gene MS2 function Similar to fatty acid reductases. go_component chloroplast|GO:0009507||IEA go_process microsporogenesis|GO:0009556|9351246|IMP go_process pollen exine formation|GO:0010584||IMP go_function oxidoreductase activity, acting on the CH-CH group of donors, NAD or NADP as acc…
AT2G30600	Chr2:13036875-13042586	6.76263	16.663	1.30099	AT2G30600.1 CDS gene_syn AT2G30610, T6B20.5, T6B20_5 go_process cell adhesion|GO:0007155||IEA go_component cellular_component|GO:0005575||ND product BTB/POZ domain-containing protein note BTB/POZ domain-containing protein; INVOLVED IN: cell adhesion; LOCATED IN: cellular_component unknown; EXPRESSED IN: 24 plant structures; EXPRESSED DURING: 13 growth stages; CONTAINS InterPro DOMAIN/s: Farnesoic…
AT1G10980	Chr1:3667247-3669902	0.602853	1.46884	1.2848	AT1G10980.1 CDS gene_syn T19D16.10, T19D16_10 go_component vacuole|GO:0005773|15539469|IDA go_process biological_process|GO:0008150||ND product Lung seven transmembrane receptor family protein note Lung seven transmembrane receptor family protein; INVOLVED IN: biological_process unknown; LOCATED IN: vacuole; EXPRESSED IN: 8 plant structures; EXPRESSED DURING: 6 growth stages; CONTAINS InterPro DO…
AT1G59650	Chr1:21919744-21922923	1.47101	3.55923	1.27476	AT1G59650.1 CDS gene_syn CW14, T30E16.22, T30E16_22 gene CW14 function Encodes CW14. go_component plasma membrane|GO:0005886|14506206|IDA go_component plasma membrane|GO:0005886|17317660|IDA go_process N-terminal protein myristoylation|GO:0006499|12912986|IEA go_function molecular_function|GO:0003674||ND product Protein of unknown function (DUF1336) note CW14; FUNCTIONS IN: molecular_function unk…
AT4G14400	Chr4:8294445-8298602	1.45825	3.52211	1.2722	AT4G14400.1 CDS gene_syn ACCELERATED CELL DEATH 6, ACD6, DL3240W, FCAALL.190 gene ACD6 function encodes a novel protein with putative ankyrin and transmembrane regions. It is a member of one of the largest uncharacterized gene families in higher plants. The gene is involved in resistance to Pseudomonas syringae. go_component membrane|GO:0016020|14507999|ISS go_component membrane|GO:0016020|162970…
AT5G13380	Chr5:4289838-4292441	0.776126	1.85243	1.25506	AT5G13380.1 CDS gene_syn T22N19.30, T22N19_30 go_component cellular_component|GO:0005575||ND go_process response to auxin stimulus|GO:0009733||ISS product Auxin-responsive GH3 family protein note Auxin-responsive GH3 family protein; CONTAINS InterPro DOMAIN/s: GH3 auxin-responsive promoter (InterPro:IPR004993); BEST Arabidopsis thaliana protein match is: Auxin-responsive GH3 family protein (TAIR:…
AT2G15080	Chr2:6533686-6536995	0.723031	1.70766	1.23989	AT2G15080.1 CDS gene_syn AtRLP19, RLP19, T15J14.12, T15J14_12, receptor like protein 19 gene RLP19 go_component endomembrane system|GO:0012505||IEA go_process defense response|GO:0006952||ISS go_process signal transduction|GO:0007165|11751054|IC go_function kinase activity|GO:0016301||ISS product receptor like protein 19 note receptor like protein 19 (RLP19); FUNCTIONS IN: kinase activity; INVOLV…
AT2G45880	Chr2:18878517-18882578	2.96725	6.67655	1.16998	AT2G45880.1 CDS gene_syn BAM7, BETA-AMYLASE 4, BMY4, F4I18.14, beta-amylase 7 gene BAM7 go_process polysaccharide catabolic process|GO:0000272||IEA go_process carbohydrate metabolic process|GO:0005975||IEA go_process cellulose biosynthetic process|GO:0030244||IEA go_function catalytic activity|GO:0003824||IEA go_function beta-amylase activity|GO:0016161||IEA go_function cation binding|GO:0043169|…
AT1G71030	Chr1:26795122-26796364	10.9603	23.8082	1.11917	AT1G71030.1 CDS gene_syn ARABIDOPSIS MYB-LIKE 2, ATMYBL2, F23N20.2, F23N20_2, MYB-like 2, MYBL2 gene MYBL2 function Encodes a putative myb family transcription factor. In contrast to most other myb-like proteins its myb domain consists of a single repeat. A proline-rich region potentially involved in transactivation is found in the C-terminal part of the protein. Its transcript accumulates mainly…
AT4G00970	Chr4:418436-421694	0.987035	2.135	1.11306	AT4G00970.1 CDS gene_syn A_TM018A10.18, A_TM018A10_18, CRK41, T18A10.9, T18A10_9, cysteine-rich RLK (RECEPTOR-like protein kinase) 41 gene CRK41 function Encodes a cysteine-rich receptor-like protein kinase. go_component endomembrane system|GO:0012505||IEA go_process protein amino acid phosphorylation|GO:0006468||IEA go_function protein kinase activity|GO:0004672||IEA go_function protein serine/t…
AT2G46790	Chr2:19232648-19235087	0.926079	1.99741	1.10892	AT2G46790.1 CDS gene_syn APRR9, Arabidopsis pseudo-response regulator 9, F19D11.7, PRR9, TL1, TOC1-LIKE PROTEIN 1, pseudo-response regulator 9 gene PRR9 function Pseudo-response regulator PRR9. Involved in clock function. PRR7 and PRR9 are partially redundant essential components of a temperature-sensitive circadian system. CCA1 and LHY had a positive effect on PRR9. Interact with TOC1 in a yeast…
AT1G69020	Chr1:25943885-25947197	0.78272	1.6681	1.09164	AT1G69020.1 CDS gene_syn T6L1.20, T6L1_20 go_component chloroplast|GO:0009507|18431481|IDA go_process proteolysis|GO:0006508||IEA go_function serine-type endopeptidase activity|GO:0004252||IEA go_function serine-type peptidase activity|GO:0008236||IEA go_process proteolysis|GO:0006508||ISS go_function serine-type peptidase activity|GO:0008236||ISS product Prolyl oligopeptidase family protein note…
AT3G30775	Chr3:12448635-12451248	5.28719	11.2528	1.08971	AT3G30775.1 CDS gene_syn ARABIDOPSIS THALIANA PROLINE OXIDASE, AT-POX, ATPDH, ATPOX, EARLY RESPONSIVE TO DEHYDRATION 5, ERD5, PRO1, PRODH, PROLINE DEHYDROGENASE, PROLINE OXIDASE gene ERD5 function Encodes a proline oxidase that is predicted to localize to the inner mitochondrial membrane, its mRNA expression induced by high levels of Al and by osmotic stress. The promoter contains an L-proline-in…
AT3G63480	Chr3:23438473-23444006	1.23367	2.61493	1.08382	AT3G63480.1 CDS go_process microtubule-based movement|GO:0007018||IEA go_function microtubule motor activity|GO:0003777||IEA go_function ATP binding|GO:0005524||IEA go_function microtubule motor activity|GO:0003777||ISS product ATP binding microtubule motor family protein note ATP binding microtubule motor family protein; FUNCTIONS IN: microtubule motor activity, ATP binding; INVOLVED IN: microtu…
AT4G13920	Chr4:8043586-8047176	0.910824	1.91028	1.06854	AT4G13920.1 CDS gene_syn AtRLP50, DL3000W, FCAALL.223, RLP50, receptor like protein 50 gene RLP50 go_component endomembrane system|GO:0012505||IEA go_process defense response|GO:0006952||ISS go_process signal transduction|GO:0007165|11751054|IC go_function kinase activity|GO:0016301||ISS product receptor like protein 50 note receptor like protein 50 (RLP50); FUNCTIONS IN: kinase activity; INVOLVE…
AT2G18700	Chr2:8109042-8112010	8.15797	17.0879	1.06669	AT2G18700.1 CDS gene_syn ATTPS11, ATTPSB, MSF3.8, MSF3_8, TPS11, TREHALOSE-6-PHOSPHATE SYNTHASE 11, trehalose phosphatase/synthase 11 gene TPS11 function Encodes an enzyme putatively involved in trehalose biosynthesis. The protein has a trehalose synthase (TPS)-like domain that may or may not be active as well as a trehalose phosphatase (TPP)-like domain. go_process trehalose biosynthetic process…
AT2G36885	Chr2:15482002-15483711	2.53524	5.28832	1.06068	AT2G36885.1 CDS go_component chloroplast|GO:0009507||IEA go_function molecular_function|GO:0003674||ND product unknown protein note unknown protein; FUNCTIONS IN: molecular_function unknown; LOCATED IN: chloroplast; EXPRESSED IN: 22 plant structures; EXPRESSED DURING: 13 growth stages; Has 172 Blast hits to 172 proteins in 58 species: Archae - 0; Bacteria - 116; Metazoa - 0; Fungi - 0; Plants - 3…
AT2G03980	Chr2:1259198-1262552	1.12524	2.33821	1.05517	AT2G03980.1 CDS gene_syn F3C11.9, F3C11_9 go_component endomembrane system|GO:0012505||IEA go_process lipid metabolic process|GO:0006629||IEA go_function hydrolase activity, acting on ester bonds|GO:0016788||IEA go_function carboxylesterase activity|GO:0004091||ISS product GDSL-like Lipase/Acylhydrolase superfamily protein note GDSL-like Lipase/Acylhydrolase superfamily protein; FUNCTIONS IN: hyd…
AT1G32780	Chr1:11869824-11872926	1.56558	3.22787	1.04389	AT1G32780.1 CDS gene_syn F6N18.16, F6N18_16 go_process oxidation reduction|GO:0055114||IEA go_function zinc ion binding|GO:0008270||IEA go_function oxidoreductase activity|GO:0016491||IEA product GroES-like zinc-binding dehydrogenase family protein note GroES-like zinc-binding dehydrogenase family protein; FUNCTIONS IN: oxidoreductase activity, zinc ion binding; INVOLVED IN: oxidation reduction; …
AT1G77210	Chr1:29008938-29012096	1.27476	2.61977	1.03921	AT1G77210.1 CDS gene_syn AtSTP14, STP14, T14N5.7, T14N5_7, sugar transport protein 14 gene STP14 function AtSTP14 belongs to the family of sugar transport proteins (AtSTPs)in volved in monosaccharide transport. Heterologous expression in yeast revealed that AtSTP14 is the transporter specifc for galactose and does not transport other monosaccharides such as glucose or fructose. go_component plasm…
AT1G76470	Chr1:28689769-28691449	1.60288	3.27367	1.03024	AT1G76470.1 CDS gene_syn F14G6.7, F14G6_7 go_component endomembrane system|GO:0012505||IEA go_process metabolic process|GO:0008152||IEA go_process cellular metabolic process|GO:0044237||IEA go_function catalytic activity|GO:0003824||IEA go_function binding|GO:0005488||IEA go_function coenzyme binding|GO:0050662||IEA go_process lignin biosynthetic process|GO:0009809||ISS go_function cinnamoyl-CoA …
AT1G30860	Chr1:10986522-10989504	0.702593	1.43176	1.02703	AT1G30860.1 CDS gene_syn T17H7.18 go_function zinc ion binding|GO:0008270||IEA product RING/U-box superfamily protein note RING/U-box superfamily protein; FUNCTIONS IN: zinc ion binding; EXPRESSED IN: stem, stamen, pollen tube; EXPRESSED DURING: 4 anthesis; CONTAINS InterPro DOMAIN/s: Zinc finger, RING-type (InterPro:IPR001841); BEST Arabidopsis thaliana protein match is: RING/U-box superfamily p…
AT2G29670	Chr2:12681957-12685087	5.01907	10.0847	1.00668	AT2G29670.1 CDS gene_syn T27A16.23, T27A16_23 go_component chloroplast|GO:0009507||IEA go_function binding|GO:0005488||IEA product Tetratricopeptide repeat (TPR)-like superfamily protein note Tetratricopeptide repeat (TPR)-like superfamily protein; FUNCTIONS IN: binding; LOCATED IN: chloroplast; EXPRESSED IN: 23 plant structures; EXPRESSED DURING: 15 growth stages; CONTAINS InterPro DOMAIN/s: Tet…
AT1G57770	Chr1:21395195-21398280	3.43778	6.88483	1.00195	AT1G57770.1 CDS gene_syn F12K22.18 go_component chloroplast|GO:0009507|18431481|IDA go_function oxidoreductase activity|GO:0016491||ISS product FAD/NAD(P)-binding oxidoreductase family protein note FAD/NAD(P)-binding oxidoreductase family protein; FUNCTIONS IN: oxidoreductase activity; LOCATED IN: chloroplast; EXPRESSED IN: 21 plant structures; EXPRESSED DURING: 13 growth stages; CONTAINS InterPr…
AT2G07787	Chr2:3476927-3478704	2.21367	4.3888	0.987384	AT2G07787.1 CDS go_component cellular_component|GO:0005575||ND go_process biological_process|GO:0008150||ND go_function molecular_function|GO:0003674||ND product unknown protein note unknown protein; Has 35333 Blast hits to 34131 proteins in 2444 species: Archae - 798; Bacteria - 22429; Metazoa - 974; Fungi - 991; Plants - 531; Viruses - 0; Other Eukaryotes - 9610 (source: NCBI BLink). protein_id…
AT2G32290	Chr2:13714546-13716929	3.78791	7.45759	0.977307	AT2G32290.1 CDS gene_syn BAM6, BETA-AMYLASE 5, BMY5, T32F6.19, T32F6_19, beta-amylase 6 gene BAM6 go_component chloroplast|GO:0009507|18431481|IDA go_process polysaccharide catabolic process|GO:0000272||IEA go_process carbohydrate metabolic process|GO:0005975||IEA go_process cellulose biosynthetic process|GO:0030244||IEA go_function catalytic activity|GO:0003824||IEA go_function beta-amylase acti…
AT2G48030	Chr2:19647522-19650148	1.02975	2.02385	0.974807	AT2G48030.1 CDS gene_syn T9J23.18 go_component mitochondrion|GO:0005739||IEA go_function hydrolase activity|GO:0016787||ISS product DNAse I-like superfamily protein note DNAse I-like superfamily protein; FUNCTIONS IN: hydrolase activity; LOCATED IN: mitochondrion; EXPRESSED IN: 22 plant structures; EXPRESSED DURING: 13 growth stages; CONTAINS InterPro DOMAIN/s: Endonuclease/exonuclease/phosphatas…
AT1G05490	Chr1:1618601-1623452	0.677741	1.32667	0.969001	AT1G05490.1 CDS gene_syn T25N20.14, chr31, chromatin remodeling 31 gene chr31 go_function nucleic acid binding|GO:0003676||IEA go_function DNA binding|GO:0003677||IEA go_function helicase activity|GO:0004386||IEA go_function ATP binding|GO:0005524||IEA go_process biological_process|GO:0008150||ND product chromatin remodeling 31 note chromatin remodeling 31 (chr31); FUNCTIONS IN: helicase activity…
AT3G51740	Chr3:19189048-19192051	1.65824	3.24151	0.967014	AT3G51740.1 CDS gene_syn IMK2, inflorescence meristem receptor-like kinase 2 gene IMK2 function encodes a leucine-repeat receptor kinase expressed in inflorescence meristem. Locus association was made from performing sequence analysis with IMK3 (MRLK) whose locus association was provided by the authors. go_component cell wall|GO:0005618|16287169|IDA go_component plasma membrane|GO:0005886|1450620…
AT2G12905	Chr2:5296363-5296582	73.3343	142.935	0.962795	AT2G12905.1 CDS go_process biological_process|GO:0008150||ND go_function molecular_function|GO:0003674||ND product unknown protein note unknown protein; Has 30201 Blast hits to 17322 proteins in 780 species: Archae - 12; Bacteria - 1396; Metazoa - 17338; Fungi - 3422; Plants - 5037; Viruses - 0; Other Eukaryotes - 2996 (source: NCBI BLink). protein_id AT2G12905.1p transcript_id AT2G12905.1 protei…
AT2G39250	Chr2:16388885-16391073	2.24174	4.36741	0.96216	AT2G39250.1 CDS gene_syn SCHNARCHZAPFEN, SNZ, T16B24.11, T16B24_11 gene SNZ function Encodes a AP2 domain transcription factor that can repress flowering. SNZ and its paralogous gene, SCHLAFMUTZE (SMZ), share a signature with partial complementarity to the miR172 microRNA, whose precursor is induced upon flowering. go_component nucleus|GO:0005634|15610358|IDA go_component nucleus|GO:0005634|79199…
AT2G28240	Chr2:12039211-12042143	0.752413	1.46501	0.96131	AT2G28240.1 CDS gene_syn T3B23.9, T3B23_9 go_component cellular_component|GO:0005575||ND go_process biological_process|GO:0008150||ND go_function molecular_function|GO:0003674||ND product ATP-dependent helicase family protein note ATP-dependent helicase family protein; BEST Arabidopsis thaliana protein match is: ATP-dependent helicase family protein (TAIR:AT1G08060.2); Has 35333 Blast hits to 341…
AT5G20250	Chr5:6833658-6836782	33.6885	65.3825	0.956648	AT5G20250.4 CDS gene_syn DARK INDUCIBLE 10, DIN10, F5O24.140, F5O24_140 gene DIN10 function encodes a member of glycosyl hydrolase family 36. Expression is induced within 3 hours of dark treatment, in senescing leaves and treatment with exogenous photosynthesis inhibitor. Induction of gene expression was suppressed in excised leaves supplied with sugar. The authors suggest that the gene's express…
AT1G47980	Chr1:17691833-17693867	4.90109	9.412	0.941397	AT1G47980.1 CDS gene_syn T2J15.11, T2J15_11 go_component endomembrane system|GO:0012505||IEA go_process biological_process|GO:0008150||ND go_function molecular_function|GO:0003674||ND product unknown protein note unknown protein; FUNCTIONS IN: molecular_function unknown; INVOLVED IN: biological_process unknown; LOCATED IN: endomembrane system; EXPRESSED IN: 6 plant structures; EXPRESSED DURING: 4…
AT3G54500	Chr3:20173618-20179027	27.1396	51.53	0.925014	AT3G54500.1 CDS go_component cellular_component|GO:0005575||ND go_process biological_process|GO:0008150||ND go_function molecular_function|GO:0003674||ND product unknown protein note BEST Arabidopsis thaliana protein match is: dentin sialophosphoprotein-related (TAIR:AT5G64170.1); Has 183 Blast hits to 175 proteins in 44 species: Archae - 0; Bacteria - 4; Metazoa - 38; Fungi - 11; Plants - 120; V…
AT4G14080	Chr4:8118536-8120358	1.38621	2.62404	0.92064	AT4G14080.1 CDS gene_syn DL3080C, FCAALL.82, MEE48, maternal effect embryo arrest 48 gene MEE48 go_component endomembrane system|GO:0012505||IEA go_function catalytic activity|GO:0003824||IEA go_function hydrolase activity, hydrolyzing O-glycosyl compounds|GO:0004553||IEA go_function cation binding|GO:0043169||IEA go_process embryo development ending in seed dormancy|GO:0009793|15634699|IMP go_pr…
AT4G33010	Chr4:15926669-15931332	125.236	236.745	0.918686	AT4G33010.1 CDS gene_syn AtGLDP1, F4I10.7, GLDP1, glycine decarboxylase P-protein 1 gene GLDP1 go_component mitochondrion|GO:0005739|18385124|IDA go_component chloroplast|GO:0009507|18431481|IDA go_component chloroplast envelope|GO:0009941|12938931|IDA go_component apoplast|GO:0048046|18538804|IDA go_component mitochondrion|GO:0005739|14671022|IDA go_component glycine cleavage complex|GO:0005960|…
AT5G65450	Chr5:26157862-26161096	1.17347	2.2149	0.916459	AT5G65450.1 CDS gene_syn MNA5.19, MNA5_19, UBP17, ubiquitin-specific protease 17 gene UBP17 function Encodes a ubiquitin-specific protease. go_component mitochondrion|GO:0005739||IEA go_process ubiquitin-dependent protein catabolic process|GO:0006511||IEA go_function ubiquitin thiolesterase activity|GO:0004221||IEA go_function zinc ion binding|GO:0008270||IEA go_process ubiquitin-dependent protei…
AT1G62130	Chr1:22962339-22968920	0.821968	1.54883	0.914025	AT1G62130.1 CDS gene_syn F19K23.7, F19K23_7 go_component chloroplast|GO:0009507||IEA go_function nucleotide binding|GO:0000166||IEA go_function ATP binding|GO:0005524||IEA go_function nucleoside-triphosphatase activity|GO:0017111||IEA go_process biological_process|GO:0008150||ND go_function ATPase activity|GO:0016887||ISS product AAA-type ATPase family protein note AAA-type ATPase family protein;…
AT4G27300	Chr4:13669307-13672348	3.19735	5.90459	0.884962	AT4G27300.1 CDS gene_syn M4I22.110, M4I22_110 go_component endomembrane system|GO:0012505||IEA go_process protein amino acid phosphorylation|GO:0006468||IEA go_process recognition of pollen|GO:0048544||IEA go_function protein kinase activity|GO:0004672||IEA go_function protein serine/threonine kinase activity|GO:0004674||IEA go_function ATP binding|GO:0005524||IEA go_function sugar binding|GO:000…
AT1G74170	Chr1:27891493-27896355	0.875494	1.61623	0.884466	AT1G74170.1 CDS gene_syn AtRLP13, F9E11.7, F9E11_7, RLP13, receptor like protein 13 gene RLP13 go_process signal transduction|GO:0007165|11751054|IC product receptor like protein 13 note receptor like protein 13 (RLP13); CONTAINS InterPro DOMAIN/s: Leucine-rich repeat, typical subtype (InterPro:IPR003591), Leucine-rich repeat (InterPro:IPR001611); BEST Arabidopsis thaliana protein match is: recep…
AT2G07678	Chr2:3281096-3281834	6.295	11.552	0.875862	AT2G07678.1 CDS gene_syn T17H1.7, T17H1_7 go_component cellular_component|GO:0005575||ND go_process biological_process|GO:0008150||ND go_function molecular_function|GO:0003674||ND product unknown protein note unknown protein; BEST Arabidopsis thaliana protein match is: unknown protein (TAIR:ATMG00920.1); Has 13 Blast hits to 13 proteins in 2 species: Archae - 0; Bacteria - 0; Metazoa - 0; Fungi -…
AT2G41040	Chr2:17121375-17126349	4.78238	8.70604	0.864288	AT2G41040.1 CDS gene_syn T3K9.19, T3K9_19 go_component chloroplast|GO:0009507|18431481|IDA go_component plastoglobule|GO:0010287|16414959|IDA go_function methyltransferase activity|GO:0008168||IEA go_component plastoglobule|GO:0010287|16461379|IDA go_process response to karrikin|GO:0080167|20351290|IEP product S-adenosyl-L-methionine-dependent methyltransferases superfamily protein note S-adenosy…
AT4G35770	Chr4:16944940-16946192	23.3319	42.3768	0.86097	AT4G35770.1 CDS gene_syn ARABIDOPSIS THALIANA SENESCENCE 1, ATSEN1, DARK INDUCIBLE 1, DIN1, F4B14.3, SEN1, SENESCENCE 1, SENESCENCE ASSOCIATED GENE 1 gene SEN1 function Senescence-associated gene that is strongly induced by phosphate starvation. Transcripts are differentially regulated at the level of mRNA stability at different times of day. mRNAs are targets of the mRNA degradation pathway medi…
AT2G32530	Chr2:13809215-13813570	2.93135	5.26175	0.843979	AT2G32530.1 CDS gene_syn ATCSLB03, ATCSLB3, CSLB03, T26B15.9, T26B15_9, cellulose synthase-like B3 gene CSLB03 function encodes a gene similar to cellulose synthase go_component membrane|GO:0016020||IEA go_process cellulose biosynthetic process|GO:0030244||IEA go_process polysaccharide biosynthetic process|GO:0000271||ISS go_function transferase activity|GO:0016740||ISS go_function transferase ac…
AT3G15450	Chr3:5212983-5220218	75.211	134.974	0.843664	AT3G15450.1 CDS go_function molecular_function|GO:0003674||ND product Aluminium induced protein with YGL and LRDR motifs note Aluminium induced protein with YGL and LRDR motifs; FUNCTIONS IN: molecular_function unknown; EXPRESSED IN: 25 plant structures; EXPRESSED DURING: 13 growth stages; BEST Arabidopsis thaliana protein match is: Aluminium induced protein with YGL and LRDR motifs (TAIR:AT4G274…
AT3G05370	Chr3:1536013-1538719	1.29383	2.31409	0.838797	AT3G05370.1 CDS gene_syn AtRLP31, F22F7.24, RLP31, receptor like protein 31 gene RLP31 go_component endomembrane system|GO:0012505||IEA go_process defense response|GO:0006952||ISS go_process signal transduction|GO:0007165|11751054|IC go_function kinase activity|GO:0016301||ISS product receptor like protein 31 note receptor like protein 31 (RLP31); FUNCTIONS IN: kinase activity; INVOLVED IN: signa…
AT1G11720	Chr1:3951552-3957044	6.14699	10.9764	0.836454	AT1G11720.2 CDS gene_syn ATSS3, F25C20.13, F25C20_13, SS3, STARCH SYNTHASE III, starch synthase 3 gene SS3 function Encodes a starch synthase that in addition to its role in starch biosynthesis also has a negative regulatory function in the biosynthesis of transient starch. The protein apparently contains a starch-binding domain (SBD). go_process starch biosynthetic process|GO:0019252|15908598|IM…
AT1G63860	Chr1:23701483-23706005	1.08673	1.93918	0.835447	AT1G63860.2 CDS gene_syn T12P18.12 go_component intrinsic to membrane|GO:0031224||IEA go_process apoptosis|GO:0006915||IEA go_process defense response|GO:0006952||IEA go_process signal transduction|GO:0007165||IEA go_process innate immune response|GO:0045087||IEA go_function transmembrane receptor activity|GO:0004888||IEA go_function ATP binding|GO:0005524||IEA product Disease resistance protein …
AT4G33070	Chr4:15952288-15954771	3.5341	6.29691	0.8333	AT4G33070.1 CDS gene_syn F4I10.4 go_component membrane|GO:0016020|17432890|IDA go_function magnesium ion binding|GO:0000287||IEA go_function catalytic activity|GO:0003824||IEA go_function transferase activity|GO:0016740||IEA go_function carboxy-lyase activity|GO:0016831||IEA go_function thiamin pyrophosphate binding|GO:0030976||IEA go_function pyruvate decarboxylase activity|GO:0004737||ISS produ…
AT1G55540	Chr1:20734607-20743174	1.39268	2.4608	0.821268	AT1G55540.1 CDS gene_syn T5A14.22, emb1011, embryo defective 1011 gene emb1011 go_component cellular_component|GO:0005575||ND go_process embryo development ending in seed dormancy|GO:0009793||NAS go_function molecular_function|GO:0003674||ND product Nuclear pore complex protein note embryo defective 1011 (emb1011); Has 139490 Blast hits to 62156 proteins in 2603 species: Archae - 205; Bacteria - …
AT3G23670	Chr3:8519163-8525289	2.2565	3.9824	0.819556	AT3G23670.1 CDS gene_syn KINESIN-12B, PAKRP1L gene KINESIN-12B function Microtubule motor kinesin PAKRP1L/Kinesin-12B. Together with PAKRP1/Kinesin-12A, serve as linkers of the plus ends of antiparallel microtubules in the phragmoplast. go_component chloroplast|GO:0009507||IEA go_process phragmoplast assembly|GO:0000914|17720869|IGI go_process microgametogenesis|GO:0055046|17720869|IMP go_functio…
AT5G51720	Chr5:21009591-21010345	52.1813	92.0402	0.818731	AT5G51720.1 CDS gene_syn MIO24.14, MIO24_14 go_component chloroplast|GO:0009507|18431481|IDA go_component chloroplast stroma|GO:0009570|18633119|IDA go_function 2 iron, 2 sulfur cluster binding|GO:0051537||IEA go_process biological_process|GO:0008150||ND product 2 iron, 2 sulfur cluster binding note 2 iron, 2 sulfur cluster binding; FUNCTIONS IN: 2 iron, 2 sulfur cluster binding; INVOLVED IN: bio…
AT4G33660	Chr4:16167285-16167951	7.2744	12.8257	0.818138	AT4G33660.1 CDS gene_syn T16L1.2 product unknown protein note unknown protein; Has 30201 Blast hits to 17322 proteins in 780 species: Archae - 12; Bacteria - 1396; Metazoa - 17338; Fungi - 3422; Plants - 5037; Viruses - 0; Other Eukaryotes - 2996 (source: NCBI BLink). protein_id AT4G33660.1p transcript_id AT4G33660.1 protein_id AT4G33660.1p transcript_id AT4G33660.1
AT3G04960	Chr3:1373687-1375892	1.42686	2.51531	0.817897	AT3G04960.3 CDS gene_syn T9J14.9, T9J14_9 go_component cellular_component|GO:0005575||ND go_process biological_process|GO:0008150||ND go_function molecular_function|GO:0003674||ND product Domain of unknown function (DUF3444) note FUNCTIONS IN: molecular_function unknown; INVOLVED IN: biological_process unknown; LOCATED IN: cellular_component unknown; EXPRESSED IN: 11 plant structures; EXPRESSED D…
AT2G20870	Chr2:8981987-8982712	7.9435	14.0001	0.817591	AT2G20870.1 CDS gene_syn F5H14.16, F5H14_16 go_component endomembrane system|GO:0012505||IEA go_process biological_process|GO:0008150||ND go_function molecular_function|GO:0003674||ND product cell wall protein precursor, putative note cell wall protein precursor, putative; FUNCTIONS IN: molecular_function unknown; INVOLVED IN: biological_process unknown; LOCATED IN: endomembrane system; EXPRESSED…
AT1G64400	Chr1:23915597-23919783	2.79951	4.92922	0.816186	AT1G64400.1 CDS gene_syn F15H21.7, F15H21_7, LACS3, long-chain acyl-CoA synthetase 3 gene LACS3 go_function catalytic activity|GO:0003824||IEA go_process fatty acid biosynthetic process|GO:0006633|9106514|TAS product AMP-dependent synthetase and ligase family protein note long-chain acyl-CoA synthetase 3 (LACS3); FUNCTIONS IN: catalytic activity; INVOLVED IN: fatty acid biosynthetic process; EXPR…
AT3G09450	Chr3:2907547-2910091	1.22966	2.15914	0.812197	AT3G09450.1 CDS product unknown protein note CONTAINS InterPro DOMAIN/s: Fusaric acid resistance protein, conserved region (InterPro:IPR006726); BEST Arabidopsis thaliana protein match is: unknown protein (TAIR:AT2G28780.1); Has 503 Blast hits to 494 proteins in 215 species: Archae - 0; Bacteria - 423; Metazoa - 0; Fungi - 0; Plants - 65; Viruses - 0; Other Eukaryotes - 15 (source: NCBI BLink). p…
AT4G11900	Chr4:7150240-7153571	2.34088	4.0955	0.806987	AT4G11900.1 CDS gene_syn T26M18.110, T26M18_110 go_component endomembrane system|GO:0012505||IEA go_process protein amino acid phosphorylation|GO:0006468||IEA go_process recognition of pollen|GO:0048544||IEA go_function protein kinase activity|GO:0004672||IEA go_function protein serine/threonine kinase activity|GO:0004674||IEA go_function ATP binding|GO:0005524||IEA go_function sugar binding|GO:0…
AT1G78540	Chr1:29541010-29544777	1.52228	2.65962	0.804989	AT1G78540.2 CDS gene_syn ARABIDOPSIS THALIANA SH2 DOMAIN PROTEIN B, ATSHB, SH2 domain protein B, SHB, STAT-TYPE LINKER-SH2 DOMAIN FACTOR B, STATLB, T30F21.13, T30F21_13 gene SHB function Encodes a protein that contains an SH2 domain. It can pull down a 120-kD tyrosine-phosphorylated protein in vitro. It is predicted to act as a transcription factor. go_component nucleus|GO:0005634||IEA go_process…
AT1G72250	Chr1:27192844-27198314	2.49856	4.30729	0.785684	AT1G72250.1 CDS gene_syn T9N14.6, T9N14_6 go_process microtubule-based movement|GO:0007018||IEA go_function microtubule motor activity|GO:0003777||IEA go_function ATP binding|GO:0005524||IEA go_function microtubule motor activity|GO:0003777||ISS product Di-glucose binding protein with Kinesin motor domain note Di-glucose binding protein with Kinesin motor domain; FUNCTIONS IN: microtubule motor a…
AT2G19800	Chr2:8530895-8533508	3.42891	5.87514	0.776871	AT2G19800.1 CDS gene_syn F6F22.17, F6F22_17, MIOX2, myo-inositol oxygenase 2 gene MIOX2 function Encodes a myo-inositol oxygenase family gene. go_component cytoplasm|GO:0005737||IEA go_process syncytium formation|GO:0006949|19691674|IGI go_function inositol oxygenase activity|GO:0050113|15660207|IMP product myo-inositol oxygenase 2 note myo-inositol oxygenase 2 (MIOX2); FUNCTIONS IN: inositol oxy…
AT4G12320	Chr4:7314777-7316669	10.0876	17.1997	0.769794	AT4G12320.1 CDS gene_syn cytochrome P450, family 706, subfamily A, polypeptide 6, CYP706A6, T4C9.160, T4C9_160 gene CYP706A6 function member of CYP706A go_component endomembrane system|GO:0012505||IEA go_process oxidation reduction|GO:0055114||IEA go_function monooxygenase activity|GO:0004497||IEA go_function iron ion binding|GO:0005506||IEA go_function electron carrier activity|GO:0009055||IEA g…
AT2G22610	Chr2:9599549-9610595	3.09602	5.27811	0.769608	AT2G22610.1 CDS gene_syn T9I22.5, T9I22_5 go_process microtubule-based movement|GO:0007018||IEA go_function microtubule motor activity|GO:0003777||IEA go_function ATP binding|GO:0005524||IEA go_function microtubule motor activity|GO:0003777||ISS product Di-glucose binding protein with Kinesin motor domain note Di-glucose binding protein with Kinesin motor domain; FUNCTIONS IN: microtubule motor a…
AT1G19650	Chr1:6796201-6799764	3.83244	6.53313	0.769511	AT1G19650.1 CDS gene_syn F14P1.2, F14P1_2 go_component plasma membrane|GO:0005886|17317660|IDA go_process transport|GO:0006810||IEA go_function transporter activity|GO:0005215||IEA go_process transport|GO:0006810||ISS go_function phosphatidylinositol transporter activity|GO:0008526||ISS product Sec14p-like phosphatidylinositol transfer family protein note Sec14p-like phosphatidylinositol transfer…
AT2G05160	Chr2:1858542-1861895	2.30823	3.9295	0.76756	AT2G05160.1 CDS gene_syn F5G3.6, F5G3_6 go_function nucleotide binding|GO:0000166||IEA go_function nucleic acid binding|GO:0003676||IEA go_function zinc ion binding|GO:0008270||IEA go_component cellular_component|GO:0005575||ND go_process biological_process|GO:0008150||ND go_function RNA binding|GO:0003723||ISS product CCCH-type zinc fingerfamily protein with RNA-binding domain note CCCH-type zin…
AT1G53140	Chr1:19799237-19802598	1.88054	3.18392	0.75966	AT1G53140.1 CDS gene_syn DRP5A, Dynamin related protein 5A, F8L10.1, F8L10_1 gene DRP5A function Encodes DRP5A, a dynamin protein involved in cytokinesis in Arabidopsis. go_function GTPase activity|GO:0003924||IEA go_function GTP binding|GO:0005525||IEA go_process cytokinesis|GO:0000910|18809930|IMP go_function GTP binding|GO:0005525||ISS product Dynamin related protein 5A note Dynamin related pr…
AT1G76570	Chr1:28729131-28730825	4.80514	8.13077	0.758815	AT1G76570.1 CDS gene_syn F14G6.17, F14G6_17 go_component chloroplast|GO:0009507||IEA go_component membrane|GO:0016020||IEA go_component light-harvesting complex|GO:0030076||ISS go_process response to blue light|GO:0009637|18820083|IEP go_process response to far red light|GO:0010218|18820083|IEP go_process photosynthesis|GO:0015979||ISS go_function chlorophyll binding|GO:0016168||ISS product Chlor…
AT4G16990	Chr4:9560134-9565555	11.546	19.4672	0.753649	AT4G16990.1 CDS gene_syn DL4525W, FCAALL.324, RESISTANCE TO LEPTOSPHAERIA MACULANS 3, RLM3 gene RLM3 go_component intrinsic to membrane|GO:0031224||IEA go_function transmembrane receptor activity|GO:0004888||IEA go_function ATP binding|GO:0005524||IEA go_process defense response|GO:0006952||ISS go_process defense response to fungus, incompatible interaction|GO:0009817|18397376|IMP go_process regu…
AT2G29650	Chr2:12673382-12676049	13.5997	22.8466	0.748409	AT2G29650.1 CDS gene_syn ANTR1, PHT4;1, T27A16.25, T27A16_25, anion transporter 1, phosphate transporter 4;1 gene PHT4;1 function Encodes an inorganic phosphate transporter (PHT4;1) that is localized to the thylakoid membrane. go_component thylakoid|GO:0009579|18353780|IDA go_component membrane|GO:0016020||ISS go_process response to nematode|GO:0009624|16478044|IEP go_function inorganic phosphate…
AT3G14900	Chr3:5013290-5015292	1.97666	3.32015	0.748183	AT3G14900.1 CDS go_component chloroplast|GO:0009507|18431481|IDA go_process embryo development|GO:0009790|19889879|IMP go_function molecular_function|GO:0003674||ND product unknown protein note unknown protein; FUNCTIONS IN: molecular_function unknown; INVOLVED IN: embryo development; LOCATED IN: chloroplast; EXPRESSED IN: 19 plant structures; EXPRESSED DURING: 13 growth stages; Has 17135 Blast h…
AT3G17360	Chr3:5936107-5946466	1.6233	2.70679	0.737654	AT3G17360.1 CDS gene_syn POK1, phragmoplast orienting kinesin 1 gene POK1 function PHRAGMOPLAST ORIENTING KINESIN 1 is one of the two Arabidopsis homologs isolated in yeast two-hybrid screen for interaction partners of maize gene TANGLED1 (TAN1). Based on sequence homology in their motor domains, POK1 and POK2 belong to the kinesin-12 class which also includes the well-characterized group of phra…
AT5G02810	Chr5:637896-641977	8.56272	14.2675	0.736589	AT5G02810.1 CDS gene_syn APRR7, F9G14.120, F9G14_120, PRR7, pseudo-response regulator 7 gene PRR7 function PRR7 and PRR9 are partially redundant essential components of a temperature-sensitive circadian system. CCA1 and LHY had a positive effect on PRR7 expression levels. Acts as transcriptional repressor of CCA1 and LHY. go_component nucleus|GO:0005634|14563930|IDA go_component mitochondrion|GO:…
AT2G32160	Chr2:13662212-13666269	12.1677	20.1963	0.731031	AT2G32160.1 CDS gene_syn F22D22.9, F22D22_9 go_component cellular_component|GO:0005575||ND go_process biological_process|GO:0008150||ND go_function molecular_function|GO:0003674||ND product S-adenosyl-L-methionine-dependent methyltransferases superfamily protein note S-adenosyl-L-methionine-dependent methyltransferases superfamily protein; CONTAINS InterPro DOMAIN/s: N2227-like (InterPro:IPR01290…
AT4G02110	Chr4:935085-940191	1.09601	1.8181	0.730176	AT4G02110.1 CDS gene_syn T10M13.12, T10M13_12 go_component intracellular|GO:0005622||IEA go_component intracellular|GO:0005622||ISS go_process biological_process|GO:0008150||ND go_function transcription coactivator activity|GO:0003713||ISS product transcription coactivators note transcription coactivators; FUNCTIONS IN: transcription coactivator activity; INVOLVED IN: biological_process unknown; …
AT1G26150	Chr1:9039627-9043288	2.40636	3.98842	0.728965	AT1G26150.1 CDS gene_syn ATPERK10, F28B23.17, F28B23_17, PERK10, proline-rich extensin-like receptor kinase 10 gene PERK10 go_component plasma membrane|GO:0005886|17317660|IDA go_process protein amino acid phosphorylation|GO:0006468||IEA go_function protein kinase activity|GO:0004672||IEA go_function protein serine/threonine kinase activity|GO:0004674||IEA go_function ATP binding|GO:0005524||IEA …
AT5G18670	Chr5:6225955-6228132	26.6903	44.194	0.727534	AT5G18670.1 CDS gene_syn BAM9, BETA-AMYLASE 9, BMY3, T1A4.50, T1A4_50, beta-amylase 3 gene BMY3 function putative beta-amylase BMY3 (BMY3) go_process polysaccharide catabolic process|GO:0000272||IEA go_process carbohydrate metabolic process|GO:0005975||IEA go_process cellulose biosynthetic process|GO:0030244||IEA go_function catalytic activity|GO:0003824||IEA go_function beta-amylase activity|GO:…
AT3G24080	Chr3:8694904-8697124	6.07474	10.0347	0.724105	AT3G24080.1 CDS go_component cytosol|GO:0005829|18433157|IDA go_process response to salt stress|GO:0009651|11351099|IEP go_function molecular_function|GO:0003674||ND product KRR1 family protein note KRR1 family protein; FUNCTIONS IN: molecular_function unknown; INVOLVED IN: response to salt stress; LOCATED IN: cytosol; EXPRESSED IN: 23 plant structures; EXPRESSED DURING: 13 growth stages; CONTAIN…
AT5G12050	Chr5:3890103-3891513	4.24031	6.98837	0.720785	AT5G12050.1 CDS gene_syn F14F18.220, F14F18_220 go_component cellular_component|GO:0005575||ND go_process biological_process|GO:0008150||ND go_function molecular_function|GO:0003674||ND product unknown protein note unknown protein; BEST Arabidopsis thaliana protein match is: unknown protein (TAIR:AT3G13980.1); Has 1807 Blast hits to 1807 proteins in 277 species: Archae - 0; Bacteria - 0; Metazoa …
AT2G23840	Chr2:10153796-10155647	8.57414	14.0939	0.717011	AT2G23840.1 CDS gene_syn T29E15.4, T29E15_4 go_function nucleic acid binding|GO:0003676||IEA go_function endonuclease activity|GO:0004519||IEA go_component cellular_component|GO:0005575||ND go_process biological_process|GO:0008150||ND go_function endonuclease activity|GO:0004519||ISS product HNH endonuclease note HNH endonuclease; FUNCTIONS IN: endonuclease activity, nucleic acid binding; INVOLVE…
AT1G67120	Chr1:25069561-25095526	4.11484	6.75965	0.716112	AT1G67120.1 CDS gene_syn F5A8.11, F5A8_11 go_component chloroplast envelope|GO:0009941|12938931|IDA go_process regulation of transcription, DNA-dependent|GO:0006355||IEA go_process regulation of protein complex assembly|GO:0043254||IEA go_function nucleotide binding|GO:0000166||IEA go_function ATP binding|GO:0005524||IEA go_function transcription factor binding|GO:0008134||IEA go_function ATPase …
AT3G23020	Chr3:8177214-8179743	1.7329	2.84324	0.714347	AT3G23020.1 CDS go_component chloroplast|GO:0009507|15028209|IDA go_function binding|GO:0005488||IEA go_process biological_process|GO:0008150||ND product Tetratricopeptide repeat (TPR)-like superfamily protein note Tetratricopeptide repeat (TPR)-like superfamily protein; FUNCTIONS IN: binding; INVOLVED IN: biological_process unknown; LOCATED IN: chloroplast; EXPRESSED IN: 18 plant structures; EXP…
AT3G12320	Chr3:3923734-3925465	9.52283	15.6056	0.712606	AT3G12320.1 CDS go_component cellular_component|GO:0005575||ND go_process biological_process|GO:0008150||ND go_function molecular_function|GO:0003674||ND product unknown protein note unknown protein; BEST Arabidopsis thaliana protein match is: unknown protein (TAIR:AT5G06980.4); Has 102 Blast hits to 102 proteins in 16 species: Archae - 0; Bacteria - 0; Metazoa - 0; Fungi - 0; Plants - 98; Viruse…
AT5G46450	Chr5:18835617-18839546	3.61104	5.9114	0.711088	AT5G46450.1 CDS gene_syn K11I1.4, K11I1_4 go_component intrinsic to membrane|GO:0031224||IEA go_process apoptosis|GO:0006915||IEA go_process defense response|GO:0006952||IEA go_process signal transduction|GO:0007165||IEA go_process innate immune response|GO:0045087||IEA go_function nucleotide binding|GO:0000166||IEA go_function transmembrane receptor activity|GO:0004888||IEA go_function ATP bindi…
AT4G15810	Chr4:8989161-8992591	2.02759	3.3167	0.709984	AT4G15810.1 CDS gene_syn DL3945C, FCAALL.392 go_function GTP binding|GO:0005525||IEA go_component chloroplast outer membrane|GO:0009707||ISS go_process biological_process|GO:0008150||ND product P-loop containing nucleoside triphosphate hydrolases superfamily protein note P-loop containing nucleoside triphosphate hydrolases superfamily protein; FUNCTIONS IN: GTP binding; INVOLVED IN: biological_pr…
AT5G24150	Chr5:8172315-8175431	7.05196	11.5213	0.708202	AT5G24150.1 CDS gene_syn K12G2.2, K12G2_2, SQE5, SQP1, SQUALENE MONOOXYGENASE 5 gene SQP1 function squalene monooxygenase gene homolog go_component endomembrane system|GO:0012505||IEA go_component integral to membrane|GO:0016021||IEA go_process sterol biosynthetic process|GO:0016126|10350086|TAS go_function squalene monooxygenase activity|GO:0004506|10350086|ISS product FAD/NAD(P)-binding oxidore…
AT1G06690	Chr1:2049601-2052154	5.32054	8.68455	0.706878	AT1G06690.1 CDS gene_syn F12K11.2, F12K11_2 go_component chloroplast|GO:0009507|15028209|IDA go_component chloroplast|GO:0009507|18431481|IDA go_component chloroplast thylakoid membrane|GO:0009535|15322131|IDA go_component chloroplast envelope|GO:0009941|12766230|IDA go_component chloroplast envelope|GO:0009941|12938931|IDA go_component plastoglobule|GO:0010287|16414959|IDA go_process oxidation r…
AT3G13000	Chr3:4157966-4162065	3.4319	5.60122	0.706736	AT3G13000.1 CDS gene_syn MGH6.15, MGH6_15 go_component vacuole|GO:0005773|15539469|IDA go_process regulation of transcription|GO:0045449|11118137|TAS go_function sequence-specific DNA binding transcription factor activity|GO:0003700|11118137|ISS product Protein of unknown function, DUF547 note Protein of unknown function, DUF547; FUNCTIONS IN: sequence-specific DNA binding transcription factor ac…
AT4G29590	Chr4:14512548-14514492	7.98795	13.027	0.70561	AT4G29590.1 CDS gene_syn T16L4.100, T16L4_100 go_component chloroplast|GO:0009507|18431481|IDA go_process metabolic process|GO:0008152||IEA go_function methyltransferase activity|GO:0008168||IEA product S-adenosyl-L-methionine-dependent methyltransferases superfamily protein note S-adenosyl-L-methionine-dependent methyltransferases superfamily protein; FUNCTIONS IN: methyltransferase activity; IN…
AT2G31070	Chr2:13220477-13222609	3.89233	6.34651	0.705328	AT2G31070.1 CDS gene_syn T16B12.12, T16B12_12, TCP domain protein 10, TCP10 gene TCP10 function TCP family protein involved in heterchronic regulation of leaf differentiation. go_component cellular_component|GO:0005575||ND go_process leaf morphogenesis|GO:0009965|18805992|IGI go_process cell differentiation|GO:0030154|18805992|IGI go_process regulation of transcription|GO:0045449|11118137|TAS go_…
AT3G10310	Chr3:3190000-3195005	1.52401	2.48287	0.704142	AT3G10310.1 CDS go_process microtubule-based movement|GO:0007018||IEA go_function microtubule motor activity|GO:0003777||IEA go_function ATP binding|GO:0005524||IEA go_function microtubule motor activity|GO:0003777||ISS product P-loop nucleoside triphosphate hydrolases superfamily protein with CH (Calponin Homology) domain note P-loop nucleoside triphosphate hydrolases superfamily protein with CH…
AT2G38270	Chr2:16031261-16033076	10.3651	16.882	0.703755	AT2G38270.1 CDS gene_syn ATGRX2, CAX-interacting protein 2, CXIP2, F16M14.20, F16M14_20, GLUTAREDOXIN gene CXIP2 function Encodes protein homologous to CXIP1. CXIP1 is a PICOT domain containing protein interacts with CAX1, a high capacity calcium transporter. However, CXP2 does not interact with CAX1 and only moderately activates another calcium transporter CAX4. go_component chloroplast|GO:00095…
AT3G61060	Chr3:22602909-22606878	15.8989	25.8237	0.699764	AT3G61060.1 CDS gene_syn AtPP2-A13, PP2-A13, phloem protein 2-A13 gene PP2-A13 go_process N-terminal protein myristoylation|GO:0006499|12912986|IEA go_process response to wounding|GO:0009611|17953483|IEP go_function carbohydrate binding|GO:0030246|12529520|ISS product phloem protein 2-A13 note phloem protein 2-A13 (PP2-A13); FUNCTIONS IN: carbohydrate binding; INVOLVED IN: N-terminal protein myri…
AT5G57340	Chr5:23226085-23229282	4.06336	6.5975	0.699248	AT5G57340.2 CDS gene_syn MJB24.15, MJB24_15 go_component cellular_component|GO:0005575||ND go_process biological_process|GO:0008150||ND go_function molecular_function|GO:0003674||ND product unknown protein note unknown protein; Has 35333 Blast hits to 34131 proteins in 2444 species: Archae - 798; Bacteria - 22429; Metazoa - 974; Fungi - 991; Plants - 531; Viruses - 0; Other Eukaryotes - 9610 (sou…
AT4G14330	Chr4:8244193-8247444	3.86602	6.2574	0.694714	AT4G14330.1 CDS gene_syn DL3205W, FCAALL.179 go_process microtubule-based movement|GO:0007018||IEA go_function microtubule motor activity|GO:0003777||IEA go_function ATP binding|GO:0005524||IEA go_component phragmoplast|GO:0009524|11701879|IDA go_function microtubule motor activity|GO:0003777||ISS product P-loop containing nucleoside triphosphate hydrolases superfamily protein note P-loop contain…
AT5G35970	Chr5:14118875-14123340	13.227	21.3445	0.690383	AT5G35970.1 CDS gene_syn MEE13.8, MEE13_8 go_component chloroplast|GO:0009507|15028209|IDA go_component chloroplast|GO:0009507|18431481|IDA go_component chloroplast envelope|GO:0009941|12938931|IDA go_function DNA binding|GO:0003677||IEA go_function ATP binding|GO:0005524||IEA go_function hydrolase activity|GO:0016787||IEA go_process biological_process|GO:0008150||ND go_function DNA binding|GO:00…
AT2G43010	Chr2:17886426-17889050	4.33055	6.98239	0.68917	AT2G43010.1 CDS gene_syn MFL8.13, MFL8_13, PIF4, SRL2, phytochrome interacting factor 4 gene PIF4 function Isolated as a semidominant mutation defective in red -light responses. Encodes a nuclear localized bHLH protein that interacts with active PhyB protein. Negatively regulates phyB mediated red light responses. Involved in shade avoidance response. Protein abundance is negatively regulated by …
AT4G26660	Chr4:13448683-13452016	2.97965	4.80103	0.688198	AT4G26660.1 CDS gene_syn T15N24.110, T15N24_110 go_component chloroplast|GO:0009507||IEA go_process biological_process|GO:0008150||ND product unknown protein note INVOLVED IN: biological_process unknown; LOCATED IN: chloroplast; EXPRESSED IN: 13 plant structures; EXPRESSED DURING: 7 growth stages; CONTAINS InterPro DOMAIN/s: Kinesin-related protein (InterPro:IPR010544); BEST Arabidopsis thaliana …
AT5G64170	Chr5:25672465-25676746	9.34757	14.995	0.681822	AT5G64170.1 CDS gene_syn MHJ24.1, MHJ24_1 go_component cellular_component|GO:0005575||ND go_process biological_process|GO:0008150||ND go_function molecular_function|GO:0003674||ND product dentin sialophosphoprotein-related note dentin sialophosphoprotein-related; BEST Arabidopsis thaliana protein match is: unknown protein (TAIR:AT3G54500.2); Has 1807 Blast hits to 1807 proteins in 277 species: Ar…
AT5G09330	Chr5:2892364-2895422	2.51206	4.02959	0.681762	AT5G09330.1 CDS gene_syn NAC domain containing protein 82, NAC082, T5E8.130, T5E8_130, VND-interacting 1, VNI1, anac082 gene NAC082 go_process regulation of transcription|GO:0045449||IEA go_component cellular_component|GO:0005575||ND go_process multicellular organismal development|GO:0007275||ISS go_function sequence-specific DNA binding transcription factor activity|GO:0003700|11118137|ISS produ…
AT1G74640	Chr1:28032762-28034773	6.59136	10.5699	0.681309	AT1G74640.1 CDS gene_syn F1M20.32, F1M20_32 go_component chloroplast|GO:0009507|18431481|IDA go_component chloroplast thylakoid membrane|GO:0009535|15322131|IDA go_component chloroplast envelope|GO:0009941|12938931|IDA go_process biological_process|GO:0008150||ND product alpha/beta-Hydrolases superfamily protein note alpha/beta-Hydrolases superfamily protein; INVOLVED IN: biological_process unkno…
AT5G03545	Chr5:894705-895400	9.18479	14.7182	0.680282	AT5G03545.1 CDS gene_syn AT4, ATIPS2, INDUCED BY PI STARVATION 2 gene AT4 function Expressed in response to phosphate starvation, this response is enhanced by the presence of IAA. go_component cellular_component|GO:0005575||ND go_process biological_process|GO:0008150||ND go_function molecular_function|GO:0003674||ND product unknown protein note unknown protein; Has 7 Blast hits to 7 proteins in 2…
AT3G19050	Chr3:6577723-6590188	3.43753	5.50637	0.679729	AT3G19050.1 CDS gene_syn POK2, phragmoplast orienting kinesin 2 gene POK2 function PHRAGMOPLAST ORIENTING KINESIN 2 is one of the two Arabidopsis homologs isolated in yeast two-hybrid screen for interaction partners of maize gene TANGLED1 (TAN1). Based on sequence homology in their motor domains, POK1 and POK2 belong to the kinesin-12 class which also includes the well-characterized group of phra…
AT1G03130	Chr1:753306-754198	186.784	298.636	0.677019	AT1G03130.1 CDS gene_syn PSAD-2, PSI-D, photosystem I subunit D-2 gene PSAD-2 function Encodes a protein predicted by sequence similarity with spinach PsaD to be photosystem I reaction center subunit II (PsaD2) go_component chloroplast|GO:0009507|15028209|IDA go_component chloroplast thylakoid membrane|GO:0009535|14729914|IDA go_component chloroplast thylakoid membrane|GO:0009535|15322131|IDA go_…
AT2G20290	Chr2:8743274-8751878	2.23959	3.57854	0.676136	AT2G20290.1 CDS gene_syn ATXIG, F11A3.16, F11A3_16, MYOSIN XI G, XIG, myosin-like protein XIG gene XIG function member of Myosin-like proteins go_component endomembrane system|GO:0012505||IEA go_component myosin complex|GO:0016459||IEA go_component myosin complex|GO:0016459||ISS go_process actin filament-based movement|GO:0030048|11516337|TAS go_function motor activity|GO:0003774|11516337|ISS go_…
AT5G44130	Chr5:17761089-17762003	8.60242	13.7239	0.673875	AT5G44130.1 CDS gene_syn FASCICLIN-like arabinogalactan protein 13 precursor, FLA13, MLN1.5, MLN1_5 gene FLA13 go_component plasma membrane|GO:0005886|14506206|IDA go_component plasma membrane|GO:0005886|17317660|IDA go_component plasma membrane|GO:0005886|17644812|IDA go_component plant-type cell wall|GO:0009505|17526915|IDA go_component anchored to plasma membrane|GO:0046658|14517339|IDA go_com…
AT4G31940	Chr4:15451987-15454160	5.24692	8.36269	0.672497	AT4G31940.1 CDS gene_syn cytochrome P450, family 82, subfamily C, polypeptide 4, CYP82C4, F11C18.7 gene CYP82C4 function member of CYP82C go_component endomembrane system|GO:0012505||IEA go_process oxidation reduction|GO:0055114||IEA go_function monooxygenase activity|GO:0004497||IEA go_function iron ion binding|GO:0005506||IEA go_function electron carrier activity|GO:0009055||IEA go_function hem…
AT4G04770	Chr4:2427798-2429850	24.0561	38.0887	0.662959	AT4G04770.1 CDS gene_syn ABC1, ARABIDOPSIS THALIANA NUCLEOSOME ASSEMBLY PROTEIN 1, ATABC1, ATNAP1, ATP binding cassette protein 1, LAF6, LONG AFTER FR, T4B21.16, T4B21_16 gene ABC1 function Encodes an iron-stimulated ATPase. A member of the NAP subfamily of ABC transporters. Involved in Fe-S cluster assembly. Similar to SufB. Involved in the regulation of iron homeostasis. Able to form homodimers…
AT3G19170	Chr3:6625420-6632033	33.6524	53.2708	0.662637	AT3G19170.1 CDS gene_syn ATPREP1, ATZNMP, PREP1, presequence protease 1 gene PREP1 function Zinc metalloprotease pitrilysin subfamily A. Signal peptide degrading enzyme targeted to mitochondria and chloroplasts. Expressed only in siliques and flowers go_component chloroplast|GO:0009507|15028209|IDA go_component chloroplast|GO:0009507|18431481|IDA go_component chloroplast stroma|GO:0009570|1620770…
AT3G28220	Chr3:10524403-10526728	11.9791	18.9571	0.662227	AT3G28220.1 CDS go_component vacuole|GO:0005773|15539469|IDA go_component chloroplast envelope|GO:0009941|12938931|IDA go_process response to salt stress|GO:0009651|11351099|IEP go_function molecular_function|GO:0003674||ND product TRAF-like family protein note TRAF-like family protein; FUNCTIONS IN: molecular_function unknown; INVOLVED IN: response to salt stress; LOCATED IN: vacuole, chloroplas…
AT1G75380	Chr1:28281388-28284045	110.423	174.685	0.661715	AT1G75380.1 CDS gene_syn ATBBD1, BBD1, F1B16.9, F1B16_9, bifunctional nuclease in basal defense response 1 gene BBD1 function Encodes a nucleases AtBBD1 involved in ABA-mediated callose deposition. go_process defense response to fungus|GO:0050832|20018603|IMP go_function nuclease activity|GO:0004518|20018603|IDA product bifunctional nuclease in basal defense response 1 note bifunctional nuclease …
AT4G27010	Chr4:13557973-13568296	1.71911	2.71274	0.658089	AT4G27010.1 CDS gene_syn F10M23.350, F10M23_350 go_component cellular_component|GO:0005575||ND go_process biological_process|GO:0008150||ND product unknown protein note CONTAINS InterPro DOMAIN/s: Ribosome 60S biogenesis N-terminal (InterPro:IPR021714); BEST Arabidopsis thaliana protein match is: unknown protein (TAIR:AT1G72270.1); Has 30201 Blast hits to 17322 proteins in 780 species: Archae - 1…
AT1G70820	Chr1:26705517-26708264	13.9913	22.0697	0.65754	AT1G70820.1 CDS gene_syn F15H11.7, F15H11_7 go_component chloroplast|GO:0009507|18431481|IDA go_process carbohydrate metabolic process|GO:0005975||IEA go_function intramolecular transferase activity, phosphotransferases|GO:0016868||IEA go_process carbohydrate metabolic process|GO:0005975||ISS go_function intramolecular transferase activity, phosphotransferases|GO:0016868||ISS product phosphogluco…
AT4G13340	Chr4:7758609-7761057	2.56108	4.0363	0.65628	AT4G13340.1 CDS gene_syn T9E8.80, T9E8_80 go_component cell wall|GO:0005618|16287169|IDA go_component plant-type cell wall|GO:0009505|16287169|IDA go_function structural constituent of cell wall|GO:0005199|12644681|ISS product Leucine-rich repeat (LRR) family protein note Leucine-rich repeat (LRR) family protein; FUNCTIONS IN: structural constituent of cell wall; LOCATED IN: cell wall, plant-type…
AT1G58290	Chr1:21623725-21626200	36.1063	56.8998	0.656173	AT1G58290.1 CDS gene_syn F19C14.9, F19C14_9, HEMA1 gene HEMA1 function Encodes a protein with glutamyl-tRNA reductase (GluTR) activity, catalyzing the NADPH-dependent reduction of Glu-tRNA(Glu) to glutamate 1-semialdehyde (GSA) with the release of free tRNA(Glu). It is involved in the early steps of chlorophyll biosynthesis. go_component chloroplast|GO:0009507|15028209|IDA go_component chloroplas…
AT1G20630	Chr1:7146635-7149977	6.1021	9.61604	0.656136	AT1G20630.1 CDS gene_syn CAT1, CATALASE 1, F5M15.31, F5M15_31, catalase 1 gene CAT1 function Catalyzes the reduction of hydrogen peroxide using heme group as cofactor. Protects cells from toxicity by H2O2. go_component cell wall|GO:0005618|16287169|IDA go_component peroxisome|GO:0005777|17951448|IDA go_component chloroplast envelope|GO:0009941|12938931|IDA go_component cytosolic ribosome|GO:00226…
AT5G55820	Chr5:22583984-22594035	1.5354	2.41461	0.653173	AT5G55820.1 CDS gene_syn MDF20.26, MDF20_26 go_component cellular_component|GO:0005575||ND go_process biological_process|GO:0008150||ND go_function molecular_function|GO:0003674||ND product unknown protein note CONTAINS InterPro DOMAIN/s: Inner centromere protein, ARK-binding region (InterPro:IPR005635); Has 1807 Blast hits to 1807 proteins in 277 species: Archae - 0; Bacteria - 0; Metazoa - 736;…
AT2G46980	Chr2:19299491-19304191	2.15499	3.38833	0.652892	AT2G46980.2 CDS gene_syn F14M4.19 go_component cellular_component|GO:0005575||ND go_process biological_process|GO:0008150||ND go_function molecular_function|GO:0003674||ND product unknown protein note unknown protein; Has 3995 Blast hits to 3325 proteins in 374 species: Archae - 19; Bacteria - 205; Metazoa - 2201; Fungi - 364; Plants - 149; Viruses - 22; Other Eukaryotes - 1035 (source: NCBI BLin…
AT3G10010	Chr3:3081813-3088195	3.56862	5.58404	0.645945	AT3G10010.1 CDS gene_syn DML2, demeter-like 2 gene DML2 function Encodes a protein with DNA glycosylase activity that is involved in maintaining methylation marks. go_process DNA repair|GO:0006281||IEA go_process base-excision repair|GO:0006284||IEA go_function catalytic activity|GO:0003824||IEA go_function endonuclease activity|GO:0004519||IEA go_function 4 iron, 4 sulfur cluster binding|GO:0051…
AT1G79600	Chr1:29949924-29952690	21.6727	33.8742	0.644311	AT1G79600.1 CDS gene_syn F20B17.3, F20B17_3 go_component chloroplast|GO:0009507|18431481|IDA go_component plastoglobule|GO:0010287|16414959|IDA go_process protein amino acid phosphorylation|GO:0006468||IEA go_function protein kinase activity|GO:0004672||IEA go_function ATP binding|GO:0005524||IEA go_component plastoglobule|GO:0010287|16461379|IDA product Protein kinase superfamily protein note Pr…
AT5G04290	Chr5:1196068-1202653	2.68569	4.19736	0.644189	AT5G04290.1 CDS gene_syn KTF1, SPT5-LIKE, SPT5L, T19N18.20, T19N18_20, kow domain-containing transcription factor 1 gene KTF1 function Encodes SPT5-Like, a member of the nuclear SPT5 (Suppressor of Ty insertion 5) RNA polymerase (RNAP) elongation factor family that is characterized by the presence of a carboxy-terminal extension with more than 40 WG/GW motifs. Interacts with AGO4. Required for RN…
AT3G48110	Chr3:17763000-17771146	6.08242	9.49441	0.642434	AT3G48110.1 CDS gene_syn EDD, EDD1, EMBRYO-DEFECTIVE-DEVELOPMENT 1, GLYCYL-TRNA SYNTHETASE gene EDD1 function glycine-tRNA ligase go_component chloroplast|GO:0009507|15028209|IDA go_component chloroplast|GO:0009507|18431481|IDA go_component chloroplast stroma|GO:0009570|16207701|IDA go_component chloroplast stroma|GO:0009570|18633119|IDA go_component mitochondrion|GO:0005739|16251277|IDA go_compo…
AT1G66980	Chr1:24997308-25001983	3.00662	4.68827	0.640915	AT1G66980.1 CDS gene_syn F1O19.6, F1O19_6, SNC4, suppressor of npr1-1 constitutive 4 gene SNC4 function Encodes SNC4 (suppressor of npr1-1, constitutive 4), an atypical receptor-like kinase with two predicted extracellular glycerophosphoryl diester phosphodiesterase domains. go_process glycerol metabolic process|GO:0006071||ISS go_process defense response|GO:0006952|20508139|IMP go_function glyce…
AT3G05750	Chr3:1704119-1707678	2.40537	3.7498	0.640554	AT3G05750.1 CDS gene_syn F10A16.3, F10A16_3 go_component membrane|GO:0016020|17432890|IDA go_process biological_process|GO:0008150||ND go_function molecular_function|GO:0003674||ND product unknown protein note unknown protein; FUNCTIONS IN: molecular_function unknown; INVOLVED IN: biological_process unknown; LOCATED IN: membrane; EXPRESSED IN: 17 plant structures; EXPRESSED DURING: 10 growth stag…
AT3G09650	Chr3:2958678-2966166	5.09107	7.93623	0.640483	AT3G09650.1 CDS gene_syn CRM3, HCF152, HIGH CHLOROPHYLL FLUORESCENCE 152 gene HCF152 function RNA binding protein involved in the processing of chloroplast psbB-psbT-psbH-petB-petD transcript unit. go_component chloroplast stroma|GO:0009570|12782738|IDA go_process mRNA processing|GO:0006397|12782738|IMP go_function mRNA binding|GO:0003729|12782738|IDA product Tetratricopeptide repeat (TPR)-like s…
AT4G19520	Chr4:10639268-10647079	2.76307	4.30139	0.63853	AT4G19520.1 CDS gene_syn F24J7.80, F24J7_80 go_component intrinsic to membrane|GO:0031224||IEA go_process apoptosis|GO:0006915||IEA go_process defense response|GO:0006952||IEA go_process signal transduction|GO:0007165||IEA go_process innate immune response|GO:0045087||IEA go_function transmembrane receptor activity|GO:0004888||IEA go_function ATP binding|GO:0005524||IEA go_process defense respons…
AT1G63360	Chr1:23499514-23502169	9.45023	14.6958	0.636981	AT1G63360.1 CDS gene_syn F2K11.26, F2K11_26 go_function ATP binding|GO:0005524||IEA go_component cellular_component|GO:0005575||ND go_process N-terminal protein myristoylation|GO:0006499|12912986|IDA go_process defense response|GO:0006952||ISS product Disease resistance protein (CC-NBS-LRR class) family note Disease resistance protein (CC-NBS-LRR class) family; FUNCTIONS IN: ATP binding; INVOLVED…
AT3G60850	Chr3:22481893-22484102	3.46008	5.37672	0.635922	AT3G60850.1 CDS go_component cellular_component|GO:0005575||ND go_process biological_process|GO:0008150||ND go_function molecular_function|GO:0003674||ND product unknown protein note unknown protein; FUNCTIONS IN: molecular_function unknown; INVOLVED IN: biological_process unknown; LOCATED IN: cellular_component unknown; EXPRESSED IN: 22 plant structures; EXPRESSED DURING: 11 growth stages; Has 4…
AT1G70290	Chr1:26471077-26474786	18.6701	29.0108	0.63586	AT1G70290.1 CDS gene_syn ATTPS8, ATTPSC, F17O7.18, F17O7_18, TPS8, trehalose-6-phosphatase synthase S8 gene TPS8 function Encodes an enzyme putatively involved in trehalose biosynthesis. Though the protein has both trehalose-6-phosphate synthase (TPS)-like and trehalose-6-phosphate phosphatase (TPP)-like domains, neither activity has been detected in enzymatic assays nor has the protein been able…
AT5G49430	Chr5:20037337-20045454	3.5875	5.57288	0.635445	AT5G49430.1 CDS gene_syn K7J8.10, K7J8_10 go_component CUL4 RING ubiquitin ligase complex|GO:0080008|18223036|ISS go_component CUL4 RING ubiquitin ligase complex|GO:0080008|18552200|ISS go_process biological_process|GO:0008150||ND go_function nucleotide binding|GO:0000166||ISS product WD40/YVTN repeat-like-containing domain;Bromodomain note WD40/YVTN repeat-like-containing domain;Bromodomain; CON…
AT2G23200	Chr2:9879275-9881908	4.20126	6.4928	0.628016	AT2G23200.1 CDS gene_syn T20D16.17, T20D16_17 go_component endomembrane system|GO:0012505||IEA go_process protein amino acid phosphorylation|GO:0006468||IEA go_function kinase activity|GO:0016301||ISS product Protein kinase superfamily protein note Protein kinase superfamily protein; FUNCTIONS IN: kinase activity; INVOLVED IN: protein amino acid phosphorylation; LOCATED IN: endomembrane system; E…
AT2G28620	Chr2:12265166-12270020	4.09117	6.32011	0.627436	AT2G28620.1 CDS gene_syn T8O18.9, T8O18_9 go_component chloroplast|GO:0009507||IEA go_process microtubule-based movement|GO:0007018||IEA go_function microtubule motor activity|GO:0003777||IEA go_function ATP binding|GO:0005524||IEA go_function microtubule motor activity|GO:0003777||ISS product P-loop containing nucleoside triphosphate hydrolases superfamily protein note P-loop containing nucleosi…
AT5G06980	Chr5:2167467-2169391	9.15122	14.1212	0.625825	AT5G06980.1 CDS gene_syn MOJ9.15, MOJ9_15 go_component cellular_component|GO:0005575||ND go_process response to karrikin|GO:0080167|20351290|IEP go_function molecular_function|GO:0003674||ND product unknown protein note unknown protein; BEST Arabidopsis thaliana protein match is: unknown protein (TAIR:AT3G12320.1); Has 30201 Blast hits to 17322 proteins in 780 species: Archae - 12; Bacteria - 139…
AT5G46470	Chr5:18842700-18849741	3.13835	4.84128	0.625384	AT5G46470.1 CDS gene_syn K11I1.6, K11I1_6, RESISTANT TO P. SYRINGAE 6, RPS6 gene RPS6 function Encodes RPS6 (RESISTANT TO P. SYRINGAE 6), a member of the TIR-NBS-LRR class resistance protein. go_component intrinsic to membrane|GO:0031224||IEA go_function nucleotide binding|GO:0000166||IEA go_function transmembrane receptor activity|GO:0004888||IEA go_function ATP binding|GO:0005524||IEA go_functi…
AT5G60930	Chr5:24515397-24522511	3.88833	5.99657	0.624985	AT5G60930.1 CDS gene_syn MSL3.50, MSL3_50 go_process microtubule-based movement|GO:0007018||IEA go_function microtubule motor activity|GO:0003777||IEA go_function ATP binding|GO:0005524||IEA go_function microtubule motor activity|GO:0003777||ISS product P-loop containing nucleoside triphosphate hydrolases superfamily protein note P-loop containing nucleoside triphosphate hydrolases superfamily pr…
AT3G43190	Chr3:15179019-15183989	5.50602	8.48614	0.624099	AT3G43190.1 CDS gene_syn ARABIDOPSIS THALIANA SUCROSE SYNTHASE 4, ATSUS4, SUS4, sucrose synthase 4 gene SUS4 function Encodes a protein with sucrose synthase activity (SUS4). go_component vacuole|GO:0005773|14760709|IDA go_component plasma membrane|GO:0005886|17317660|IDA go_component membrane|GO:0016020|17432890|IDA go_process response to hypoxia|GO:0001666|17257168|TAS go_process sucrose biosyn…
AT3G29390	Chr3:11289612-11294774	3.22473	4.96285	0.621989	AT3G29390.1 CDS gene_syn RIK, RS2-interacting KH protein gene RIK function Nuclear localized K-homology containing protein that interacts with AS1. go_component nucleus|GO:0005634|16243907|TAS go_process biological_process|GO:0008150||ND go_function RNA binding|GO:0003723|16243907|TAS product RS2-interacting KH protein note RS2-interacting KH protein (RIK); FUNCTIONS IN: RNA binding; INVOLVED IN:…
AT1G53510	Chr1:19970663-19974393	4.61016	7.07971	0.618872	AT1G53510.1 CDS gene_syn ARABIDOPSIS THALIANA MAP KINASE 18, ATMPK18, F22G10.12, MPK18, mitogen-activated protein kinase 18 gene MPK18 function member of MAP Kinase go_component cytoplasm|GO:0005737|19392697|IDA go_process signal transduction|GO:0007165|12119167|IC go_process cortical microtubule organization|GO:0043622|19392697|IMP go_function MAP kinase activity|GO:0004707|11544109|ISS go_funct…
AT5G16540	Chr5:5403187-5405154	5.70801	8.75875	0.617736	AT5G16540.1 CDS gene_syn MQK4.29, MQK4_29, ZFN3, zinc finger nuclease 3 gene ZFN3 function Encodes a zinc finger protein. go_process biological_process|GO:0008150||ND go_function nucleic acid binding|GO:0003676||ISS go_function DNA binding|GO:0003677|15677315|TAS go_function nuclease activity|GO:0004518|15677315|TAS product zinc finger nuclease 3 note zinc finger nuclease 3 (ZFN3); CONTAINS Inter…
AT4G32730	Chr4:15790344-15795854	2.51979	3.85684	0.614117	AT4G32730.1 CDS gene_syn ARABIDOOSIS THALIANA MYB DOMAIN PROTEIN 3R1, ATMYB3R-1, ATMYB3R1, C-MYB-LIKE TRANSCRIPTION FACTOR 3R-1, F4D11.70, F4D11_70, MYB DOMAIN PROTEIN 3R1, MYB3R-1, MYB3R1, PC-MYB1 gene PC-MYB1 function Encodes a putative c-myb-like transcription factor with three MYB repeats. go_process regulation of transcription, DNA-dependent|GO:0006355|10482656|ISS go_process regulation of t…
AT5G05580	Chr5:1664084-1668352	7.65687	11.7123	0.613196	AT5G05580.1 CDS gene_syn FAD8, MOP10.12, MOP10_12, OMEGA-3 FATTY ACID DESATURASE, fatty acid desaturase 8 gene FAD8 function Encodes a temperature sensitive plastidic fatty acid desaturase. go_component chloroplast envelope|GO:0009941|12938931|IDA go_component chloroplast|GO:0009507|7846164|ISS go_process fatty acid biosynthetic process|GO:0006633|7846164|IMP go_process response to temperature st…
AT3G23070	Chr3:8203468-8209329	7.91521	12.1027	0.612633	AT3G23070.1 CDS gene_syn ATCFM3A, CFM3A, CRM family member 3A gene CFM3A function Encodes a CRM domain protein CFM3a, involved in group IIB intron splicing in chloroplasts. go_component chloroplast|GO:0009507|18431481|IDA go_function RNA binding|GO:0003723||IEA go_process Group II intron splicing|GO:0000373|18799595|IMP go_process seed development|GO:0048316|18799595|IGI product CRM family member…
AT1G36180	Chr1:13545964-13558492	1.17312	1.78988	0.609506	AT1G36180.1 CDS gene_syn ACC2, F15C21.2, F15C21_2, acetyl-CoA carboxylase 2 gene ACC2 function acetyl-CoA carboxylase 2 (ACC2) go_component chloroplast|GO:0009507||IEA go_process fatty acid biosynthetic process|GO:0006633||IEA go_process metabolic process|GO:0008152||IEA go_function acetyl-CoA carboxylase activity|GO:0003989|7551584|ISS product acetyl-CoA carboxylase 2 note acetyl-CoA carboxylase…
AT3G07700	Chr3:2457107-2463965	13.4144	20.4601	0.609031	AT3G07700.1 CDS go_component chloroplast|GO:0009507|18431481|IDA product Protein kinase superfamily protein note Protein kinase superfamily protein; LOCATED IN: chloroplast; EXPRESSED IN: 21 plant structures; EXPRESSED DURING: 12 growth stages; CONTAINS InterPro DOMAIN/s: ABC-1 (InterPro:IPR004147), Protein kinase-like domain (InterPro:IPR011009); BEST Arabidopsis thaliana protein match is: ABC2 …
AT1G80920	Chr1:30400733-30404690	76.3934	116.502	0.608829	AT1G80920.1 CDS gene_syn F23A5.28, F23A5_28, J8 gene J8 function J8 mRNA, nuclear gene encoding plastid protein, complete go_function heat shock protein binding|GO:0031072||IEA go_function unfolded protein binding|GO:0051082||IEA go_component nucleus|GO:0005634|20205940|IDA go_process protein folding|GO:0006457||ISS go_process response to stress|GO:0006950|20205940|IMP product Chaperone DnaJ-doma…
AT4G32700	Chr4:15767316-15779697	1.53114	2.32975	0.605567	AT4G32700.2 CDS function Encodes a homolog of Drosophila MUS308 and mammalian DNA polymerase, which prevent spontaneous or DNA damage-induced production of DNA double strand breaks. Two conserved functional domains: an N-terminal superfamily II DNA/RNA helicase domain and a C-terminal prokaryotic-type DNA polymerase I domain. Required for regulated cell division and differentiation in meristems. …
AT4G10180	Chr4:6346462-6349276	4.17591	6.35221	0.605168	AT4G10180.1 CDS gene_syn ATDET1, DE-ETIOLATED 1, DET1, FUS2, FUSCA 2, T9A4.17 gene DET1 function Encodes a nuclear-localized protein that acts as a repressor of photomorphogenesis and may be involved in chromatin remodeling. go_function catalytic activity|GO:0003824||IEA go_component nucleus|GO:0005634|8033202|IDA go_process DNA repair|GO:0006281|18434413|IMP go_process negative regulation of pho…
AT5G22800	Chr5:7616072-7619981	22.4442	34.1356	0.604939	AT5G22800.1 CDS gene_syn EMB1030, EMB263, EMB86, EMBRYO DEFECTIVE 1030, EMBRYO DEFECTIVE 263, EMBRYO DEFECTIVE 86 gene EMB1030 function A locus involved in embryogenesis. Mutations in this locus result in embryo lethality. go_component chloroplast|GO:0009507|18431481|IDA go_component chloroplast stroma|GO:0009570|18633119|IDA go_component membrane|GO:0016020|17432890|IDA go_process embryo develop…
AT3G02170	Chr3:396011-399779	5.63384	8.56484	0.604308	AT3G02170.1 CDS gene_syn F1C9.4, LNG2, LONGIFOLIA2 gene LNG2 function Encodes LONGIFOLIA2 (LNG2). Regulates leaf morphology by promoting cell expansion in the leaf-length direction. The LNG2 homologue LNG1 (At5g15580) has similar function. go_component cellular_component|GO:0005575||ND go_process regulation of monopolar cell growth|GO:0051513|17038516|IMP go_function molecular_function|GO:0003674…
AT5G15700	Chr5:5115299-5121840	2.01783	3.06347	0.602365	AT5G15700.2 CDS gene_syn F14F8.80, F14F8_80 function Nucleus encoded plastid RNA polymerase. Localized in mitochondria and chloroplast. go_process transcription|GO:0006350||IEA go_component mitochondrion|GO:0005739|18567673|TAS go_component chloroplast|GO:0009507|18567673|TAS go_component thylakoid membrane|GO:0042651|18567673|TAS go_function DNA binding|GO:0003677||ISS go_function DNA-directed R…
AT1G55860	Chr1:20876698-20895393	8.62655	13.0851	0.601071	AT1G55860.1 CDS gene_syn F14J16.37, UPL1, ubiquitin-protein ligase 1 gene UPL1 function encodes a ubiquitin-protein ligase containing a HECT domain. There are six other HECT-domain UPLs in Arabidopsis. go_component membrane|GO:0016020|17432890|IDA go_component ubiquitin ligase complex|GO:0000151|10571878|ISS go_component ubiquitin ligase complex|GO:0000151|11019805|TAS go_component mitochondrion|…
AT3G08730	Chr3:2651446-2654212	19.3152	29.2856	0.600452	AT3G08730.1 CDS gene_syn ARABIDOPSIS THALIANA PROTEIN-SERINE KINASE 1, ARABIDOPSIS THALIANA PROTEIN-SERINE KINASE 6, ATPK1, ATPK6, ATS6K1, P70 RIBOSOMAL S6 KINASE, PK1, PK6, PROTEIN-SERINE KINASE, ROTEIN-SERINE KINASE 6, S6K1, protein-serine kinase 1 gene PK1 function Encodes a protein-serine kinase that phosphorylates ribosomal protein in vitro. Activation of AtS6k is regulated by 1-naphthylacet…
AT5G37380	Chr5:14816758-14819296	4.15646	6.28577	0.596736	AT5G37380.1 CDS gene_syn MNJ8.20, MNJ8_20 go_process protein folding|GO:0006457||IEA go_function heat shock protein binding|GO:0031072||IEA go_function unfolded protein binding|GO:0051082||IEA go_process protein folding|GO:0006457||ISS product Chaperone DnaJ-domain superfamily protein note Chaperone DnaJ-domain superfamily protein; FUNCTIONS IN: unfolded protein binding, heat shock protein bindin…
AT2G07680	Chr2:3514744-3522491	2.26266	3.41846	0.595324	AT2G07680.1 CDS gene_syn ATMRP11, MRP11, multidrug resistance-associated protein 11 gene MRP11 function member of MRP subfamily go_component plasma membrane|GO:0005886|17151019|IDA go_process transport|GO:0006810||IEA go_process transmembrane transport|GO:0055085||IEA go_function ATPase activity, coupled to transmembrane movement of substances|GO:0042626|11346655|ISS product multidrug resistance-…
AT4G16890	Chr4:9500505-9505455	2.72534	4.11076	0.592968	AT4G16890.1 CDS gene_syn BAL, BALL, DL4475C, FCAALL.51, SNC1, SUPPRESSOR OF NPR1-1, CONSTITUTIVE 1 gene SNC1 function Encodes a Toll Interleukin1 receptor-nucleotide binding-Leu- rich repeat-type resistance gene (TIR-NB-LRR-type) involved in the salicylic acid-dependent defense response pathway. Mutant plants constitutively express pathogenesis-related (PR) genes and are pathogen resistant. Resis…
AT1G52870	Chr1:19685744-19687907	30.8625	46.5375	0.592536	AT1G52870.1 CDS gene_syn F14G24.14, F14G24_14 go_component chloroplast|GO:0009507||IEA go_component integral to membrane|GO:0016021||IEA go_process biological_process|GO:0008150||ND go_function molecular_function|GO:0003674||ND product Peroxisomal membrane 22 kDa (Mpv17/PMP22) family protein note Peroxisomal membrane 22 kDa (Mpv17/PMP22) family protein; FUNCTIONS IN: molecular_function unknown; I…
AT4G13750	Chr4:7975190-7987620	1.34052	2.01573	0.588509	AT4G13750.1 CDS gene_syn F18A5.140, F18A5_140, NO VEIN, NOV gene NOV function Encodes NO VEIN (NOV), a plant-specific nuclear factor required for leaf vascular development, cellular patterning and stem cell maintenance in the root meristem, as well as for cotyledon outgrowth and separation. nov mutations affect many aspects of auxin-dependent development without directly affecting auxin perceptio…
AT1G65230	Chr1:24229147-24233349	25.8418	38.8363	0.587697	AT1G65230.1 CDS gene_syn T23K8.14, T23K8_14 go_component chloroplast|GO:0009507|18431481|IDA go_process biological_process|GO:0008150||ND go_function molecular_function|GO:0003674||ND product Uncharacterized conserved protein (DUF2358) note Uncharacterized conserved protein (DUF2358); FUNCTIONS IN: molecular_function unknown; INVOLVED IN: biological_process unknown; LOCATED IN: chloroplast; EXPRE…
AT1G50620	Chr1:18748536-18751338	3.84912	5.77809	0.586065	AT1G50620.1 CDS gene_syn F17J6.14, F17J6_14 go_function zinc ion binding|GO:0008270||IEA go_process regulation of transcription, DNA-dependent|GO:0006355||ISS go_function DNA binding|GO:0003677||ISS product RING/FYVE/PHD zinc finger superfamily protein note RING/FYVE/PHD zinc finger superfamily protein; FUNCTIONS IN: DNA binding, zinc ion binding; INVOLVED IN: regulation of transcription, DNA-dep…
AT1G68890	Chr1:25896944-25906714	4.80469	7.20334	0.584223	AT1G68890.1 CDS gene_syn T6L1.7, T6L1_7 function Homologous to the four eubacterial men genes involved in menanoquinone biosynthesis. Studies of mutants defective in this gene demonstrated its involvement in phylloquinone biosynthesis in Arabidopsis. go_component chloroplast|GO:0009507||IEA go_function magnesium ion binding|GO:0000287||IEA go_function catalytic activity|GO:0003824||IEA go_functio…
AT3G01060	Chr3:16642-18840	17.0404	25.5457	0.584118	AT3G01060.1 CDS gene_syn T4P13.26, T4P13_26 go_process biological_process|GO:0008150||ND go_function molecular_function|GO:0003674||ND product unknown protein note unknown protein; Has 640 Blast hits to 638 proteins in 201 species: Archae - 0; Bacteria - 293; Metazoa - 0; Fungi - 71; Plants - 72; Viruses - 0; Other Eukaryotes - 204 (source: NCBI BLink). protein_id AT3G01060.1p transcript_id AT3G0…

## Sheet: Table S2 GO Term enrichment
Table S2 GO terms enriched in genes differentially-regulated in th3
Genes up-regulated in th3 and hds (ceh) mutants
GO biological process	Arabidopsis thaliana genes (27462)	Observed	expected	fold Enrichment	P-value
response to stress (GO:0006950)	3136	76	14.96	5.08	6.65e-34
response to stimulus (GO:0050896)	5591	95	26.67	3.56	6.97e-34
response to external stimulus (GO:0009605)	1528	57	7.29	7.82	2.04e-32
response to external biotic stimulus (GO:0043207)	1105	50	5.27	9.49	2.31e-31
response to other organism (GO:0051707)	1105	50	5.27	9.49	2.31e-31
response to biotic stimulus (GO:0009607)	1107	50	5.28	9.47	2.51e-31
biological process involved in interspecies interaction between organisms (GO:0044419)	1117	50	5.33	9.38	3.79e-31
defense response (GO:0006952)	961	45	4.58	9.82	3.06e-28
immune response (GO:0006955)	824	42	3.93	10.69	2.03e-27
immune system process (GO:0002376)	836	42	3.99	10.53	3.52e-27
defense response to other organism (GO:0098542)	818	41	3.9	10.51	2.23e-26
response to chemical (GO:0042221)	2712	62	12.94	4.79	2.95e-24
response to oxygen-containing compound (GO:1901700)	1536	45	7.33	6.14	4.81e-20
response to bacterium (GO:0009617)	518	30	2.47	12.14	5.94e-20
response to organic cyclic compound (GO:0014070)	281	24	1.34	17.9	4.88e-19
response to organic substance (GO:0010033)	1724	43	8.22	5.23	2.45e-16
response to salicylic acid (GO:0009751)	155	18	0.74	24.34	8.32e-16
response to abiotic stimulus (GO:0009628)	2150	46	10.26	4.49	3.22e-15
defense response to bacterium (GO:0042742)	423	22	2.02	10.9	6.5e-13
cellular response to stimulus (GO:0051716)	2514	46	11.99	3.84	1.21e-12
cellular response to hypoxia (GO:0071456)	234	17	1.12	15.23	1.23e-11
cellular response to decreased oxygen levels (GO:0036294)	236	17	1.13	15.1	1.4e-11
cellular response to oxygen levels (GO:0071453)	237	17	1.13	15.04	1.5e-11
response to hypoxia (GO:0001666)	260	17	1.24	13.71	6.25e-11
response to decreased oxygen levels (GO:0036293)	264	17	1.26	13.5	7.91e-11
response to oxygen levels (GO:0070482)	266	17	1.27	13.4	8.88e-11
cellular response to chemical stimulus (GO:0070887)	1092	29	5.21	5.57	1.69e-10
response to fungus (GO:0009620)	350	18	1.67	10.78	5.05e-10
cellular response to stress (GO:0033554)	1129	28	5.39	5.2	2.47e-09
systemic acquired resistance (GO:0009627)	64	9	0.31	29.48	1.98e-07
regulation of response to stress (GO:0080134)	399	16	1.9	8.41	4.19e-07
All genes up-regulated in th3
GO biological process	Arabidopsis thaliana genes (27462)	Observed	expected	fold Enrichment	P-value
response to stimulus (GO:0050896)	5591	144	53.14	2.71	3.21e-31
response to external stimulus (GO:0009605)	1528	74	14.52	5.1	7.72e-28
response to stress (GO:0006950)	3136	103	29.8	3.46	2.09e-27
defense response (GO:0006952)	961	58	9.13	6.35	1.98e-25
response to external biotic stimulus (GO:0043207)	1105	61	10.5	5.81	5.64e-25
response to other organism (GO:0051707)	1105	61	10.5	5.81	5.64e-25
response to biotic stimulus (GO:0009607)	1107	61	10.52	5.8	6.18e-25
biological process involved in interspecies interaction between organisms (GO:0044419)	1117	61	10.62	5.75	9.79e-25
immune response (GO:0006955)	824	52	7.83	6.64	3.02e-23
immune system process (GO:0002376)	836	52	7.95	6.54	5.71e-23
defense response to other organism (GO:0098542)	818	51	7.77	6.56	1.68e-22
response to chemical (GO:0042221)	2712	82	25.77	3.18	3.97e-18
cellular response to stimulus (GO:0051716)	2514	76	23.89	3.18	2.06e-16
response to oxygen-containing compound (GO:1901700)	1536	57	14.6	3.9	4.11e-15
response to bacterium (GO:0009617)	518	34	4.92	6.91	1.23e-14
response to abiotic stimulus (GO:0009628)	2150	67	20.43	3.28	1.37e-14
cellular process (GO:0009987)	11936	183	113.44	1.61	2.15e-14
response to organic cyclic compound (GO:0014070)	281	26	2.67	9.74	6.33e-14
response to salicylic acid (GO:0009751)	155	20	1.47	13.58	1.08e-12
cellular response to hypoxia (GO:0071456)	234	22	2.22	9.89	1.48e-11
cellular response to decreased oxygen levels (GO:0036294)	236	22	2.24	9.81	1.74e-11
cellular response to oxygen levels (GO:0071453)	237	22	2.25	9.77	1.88e-11
response to hypoxia (GO:0001666)	260	22	2.47	8.9	1.09e-10
response to decreased oxygen levels (GO:0036293)	264	22	2.51	8.77	1.46e-10
response to oxygen levels (GO:0070482)	266	22	2.53	8.7	1.68e-10
cellular response to chemical stimulus (GO:0070887)	1092	41	10.38	3.95	3.78e-10
defense response to bacterium (GO:0042742)	423	26	4.02	6.47	5.46e-10
response to organic substance (GO:0010033)	1724	52	16.38	3.17	5.65e-10
cellular response to stress (GO:0033554)	1129	40	10.73	3.73	4.55e-09
response to fungus (GO:0009620)	350	22	3.33	6.61	2.81e-08
cell communication (GO:0007154)	1637	46	15.56	2.96	1.8e-07
Genes down-regulated in th3 and ceh
GO biological process	Arabidopsis thaliana genes (27462)	Observed	expected	fold Enrichment	P-value
cell wall organization or biogenesis (GO:0071554):	515	9	1.09	8.27	0.00407
All genes down-regulated in th3
GO biological process	Arabidopsis thaliana genes (27462)	Observed	expected	fold Enrichment	P-value
response to stimulus (GO:0050896)	5591	168	81.64	2.06	8.35e-19
response to stress (GO:0006950)	3136	115	45.79	2.51	3.72e-17
secondary metabolic process (GO:0019748)	303	31	4.42	7.01	6.8e-13
response to water (GO:0009415)	373	33	5.45	6.06	3.58e-12
response to water deprivation (GO:0009414)	364	32	5.32	6.02	1.16e-11
response to acid chemical (GO:0001101)	405	33	5.91	5.58	3.19e-11
response to inorganic substance (GO:0010035)	931	48	13.59	3.53	4.13e-10
response to chemical (GO:0042221)	2712	90	39.6	2.27	7.13e-10
response to oxidative stress (GO:0006979)	456	32	6.66	4.81	3.57e-09
phenylpropanoid metabolic process (GO:0009698)	109	17	1.59	10.68	1.09e-08
response to abiotic stimulus (GO:0009628)	2150	75	31.39	2.39	1.41e-08
phenylpropanoid biosynthetic process (GO:0009699)	88	15	1.28	11.67	6.67e-08
secondary metabolite biosynthetic process (GO:0044550)	144	18	2.1	8.56	7.14e-08
response to external stimulus (GO:0009605)	1528	58	22.31	2.6	1.83e-07
Analysis Type:	PANTHER Overrepresentation Test (Released 20210224)
Annotation Version and Release Date:	GO Ontology database DOI: 10.5281/zenodo.4735677 Released 2021-05-01
Test Type:	FISHER
Correction:	BONFERRONI

## Sheet: Table S3 Down-regulated genes
Table S3 Genes down-regulated in th3 seedlings supplemented with 30 nM thiamin (>1.5 fold change)
gene	locus	sample_1	sample_2	status	value_1	value_2	log2(fold_change)	test_stat	p_value	q_value	significant
AT1G52690	Chr1:19619744-19623461	Ler-0	th3	OK	4.76976	0.705604	-2.75699	-3.23282	0.00015	0.00550216	yes
AT1G14960	Chr1:5159198-5160083	Ler-0	th3	OK	9.91859	1.55281	-2.67526	-4.13309	5e-05	0.00223957	yes
AT1G70880	Chr1:26722880-26723778	Ler-0	th3	OK	8.81553	1.60413	-2.45825	-3.95238	5e-05	0.00223957	yes
AT5G04120	Chr5:1120002-1121775	Ler-0	th3	OK	2.61844	0.483911	-2.4359	-2.84202	0.0011	0.0232894	yes
AT5G42580	Chr5:17023645-17025229	Ler-0	th3	OK	1.45426	0.293428	-2.30921	-2.65064	0.00165	0.0308976	yes
AT2G21187	Chr2:9076291-9077468	Ler-0	th3	OK	5.84458	1.2036	-2.27974	-1.81283	0.0029	0.044877	yes
AT5G22580	Chr5:7502673-7503449	Ler-0	th3	OK	49.2181	11.478	-2.10031	-6.25544	5e-05	0.00223957	yes
AT4G11310	Chr4:6883550-6885517	Ler-0	th3	OK	1.3446	0.314966	-2.09391	-2.35595	0.00335	0.0488311	yes
AT5G52300	Chr5:21237055-21239529	Ler-0	th3	OK	1.07542	0.267702	-2.0062	-2.3314	0.00065	0.0163666	yes
AT5G43690	Chr5:17546172-17547434	Ler-0	th3	OK	1.45058	0.363084	-1.99826	-2.1985	0.0032	0.0474991	yes
AT4G33720	Chr4:16182751-16183533	Ler-0	th3	OK	59.231	14.8949	-1.99154	-5.85395	5e-05	0.00223957	yes
AT5G41471	Chr5:16598795-16598905	Ler-0	th3	OK	2150.02	557.94	-1.94617	-4.20381	5e-05	0.00223957	yes
AT3G29250	Chr3:11193658-11194993	Ler-0	th3	OK	20.5035	5.55191	-1.88481	-4.87518	5e-05	0.00223957	yes
AT1G47400	Chr1:17385716-17386186	Ler-0	th3	OK	56.0965	15.2603	-1.87813	-5.09867	5e-05	0.00223957	yes
AT1G73260	Chr1:27547273-27548190	Ler-0	th3	OK	14.5275	3.96302	-1.87411	-4.52718	5e-05	0.00223957	yes
AT5G53902	Chr5:21887965-21889254	Ler-0	th3	OK	101.106	27.6403	-1.87103	-6.12598	5e-05	0.00223957	yes
AT3G29630	Chr3:11447027-11448609	Ler-0	th3	OK	1.2369	0.343357	-1.84895	-2.23595	0.0025	0.0411899	yes
AT1G28590	Chr1:10047275-10049300	Ler-0	th3	OK	1.42892	0.400896	-1.83362	-2.31437	0.00085	0.0195775	yes
AT4G14060	Chr4:8107336-8108307	Ler-0	th3	OK	19.0157	5.41263	-1.81279	-4.20299	5e-05	0.00223957	yes
AT5G66170	Chr5:26447641-26448776	Ler-0	th3	OK	25.7957	7.49308	-1.7835	-4.70693	5e-05	0.00223957	yes
AT5G12110	Chr5:3914467-3915968	Ler-0	th3	OK	14.2456	4.26633	-1.73944	-4.37159	5e-05	0.00223957	yes
AT5G56540	Chr5:22893150-22893642	Ler-0	th3	OK	18.5182	5.69152	-1.70206	-3.39246	5e-05	0.00223957	yes
AT5G52390	Chr5:21263935-21265264	Ler-0	th3	OK	1.90573	0.589754	-1.69216	-2.06764	0.0034	0.0494387	yes
AT4G08570	Chr4:5454579-5456070	Ler-0	th3	OK	2.37446	0.740262	-1.68149	-2.37596	0.0011	0.0232894	yes
AT5G21020	Chr5:7138761-7139661	Ler-0	th3	OK	132.694	41.8101	-1.66618	-6.15978	5e-05	0.00223957	yes
AT4G30180	Chr4:14768935-14769648	Ler-0	th3	OK	5.78754	1.89489	-1.61084	-2.60924	0.00015	0.00550216	yes
AT2G37870	Chr2:15859238-15859907	Ler-0	th3	OK	9.12197	3.01064	-1.59927	-2.7666	0.0001	0.00395277	yes
AT2G48130	Chr2:19685065-19685993	Ler-0	th3	OK	5.94907	1.96784	-1.59605	-2.74123	0.00015	0.00550216	yes
AT5G53740,AT5G53742	Chr5:21811632-21814908	Ler-0	th3	OK	175.203	58.5363	-1.58162	-5.57709	5e-05	0.00223957	yes
AT3G23180	Chr3:8277036-8278396	Ler-0	th3	OK	7.60357	2.55579	-1.57291	-2.93966	5e-05	0.00223957	yes
AT2G25964	Chr2:11068643-11071287	Ler-0	th3	OK	29.9345	10.1196	-1.56466	-3.11799	5e-05	0.00223957	yes
AT4G13575	Chr4:7892319-7893705	Ler-0	th3	OK	5.18807	1.7641	-1.55627	-2.5108	0.00015	0.00550216	yes
AT2G39310	Chr2:16414072-16416815	Ler-0	th3	OK	93.2253	32.5546	-1.51786	-5.3445	5e-05	0.00223957	yes
AT1G15405	Chr1:5297874-5298166	Ler-0	th3	OK	28584.9	9983.83	-1.51759	-2.31513	0.0001	0.00395277	yes
AT1G50290	Chr1:18627558-18628434	Ler-0	th3	OK	24.0512	8.45103	-1.50891	-4.40767	5e-05	0.00223957	yes
AT5G22410	Chr5:7426313-7427964	Ler-0	th3	OK	1.89098	0.668451	-1.50024	-2.14672	0.00125	0.0253801	yes
AT5G67400	Chr5:26894855-26896488	Ler-0	th3	OK	3.22747	1.14521	-1.4948	-2.59759	0.0003	0.0093662	yes
AT4G11650	Chr4:7024855-7026146	Ler-0	th3	OK	40.3504	14.326	-1.49394	-5.06421	5e-05	0.00223957	yes
AT5G47980	Chr5:19428887-19430476	Ler-0	th3	OK	7.44869	2.6881	-1.4704	-3.77209	5e-05	0.00223957	yes
AT2G05510	Chr2:2015705-2016749	Ler-0	th3	OK	46.8455	16.9573	-1.466	-3.81105	5e-05	0.00223957	yes
AT4G25820	Chr4:13130296-13131788	Ler-0	th3	OK	9.61072	3.50063	-1.45703	-3.53428	5e-05	0.00223957	yes
AT4G02270	Chr4:992174-993038	Ler-0	th3	OK	12.0255	4.41844	-1.44448	-3.26368	5e-05	0.00223957	yes
AT1G60740	Chr1:22361073-22361952	Ler-0	th3	OK	5.01187	1.85902	-1.43081	-2.18791	0.00085	0.0195775	yes
AT2G01520	Chr2:235924-237147	Ler-0	th3	OK	223.304	83.5863	-1.41767	-5.05712	5e-05	0.00223957	yes
AT1G65310	Chr1:24257215-24258473	Ler-0	th3	OK	3.22074	1.20578	-1.41742	-2.24918	0.0008	0.0188645	yes
AT5G38030	Chr5:15171245-15175457	Ler-0	th3	OK	1.43852	0.541752	-1.40888	-2.20669	0.00085	0.0195775	yes
AT3G16440	Chr3:5585943-5587750	Ler-0	th3	OK	5.86376	2.21209	-1.40642	-3.0243	5e-05	0.00223957	yes
AT4G33550	Chr4:16134439-16135056	Ler-0	th3	OK	15.6087	5.90692	-1.40187	-2.85878	5e-05	0.00223957	yes
AT2G18480	Chr2:8009322-8011255	Ler-0	th3	OK	1.88611	0.716349	-1.39668	-2.37337	0.0005	0.0134442	yes
AT5G15180	Chr5:4930518-4932363	Ler-0	th3	OK	5.25506	1.99752	-1.3955	-2.85559	5e-05	0.00223957	yes
AT1G18870	Chr1:6515428-6519282	Ler-0	th3	OK	4.49297	1.70792	-1.39543	-3.2357	5e-05	0.00223957	yes
AT2G37130	Chr2:15597920-15600077	Ler-0	th3	OK	13.8558	5.27727	-1.39263	-3.86386	5e-05	0.00223957	yes
AT4G26010	Chr4:13200592-13201941	Ler-0	th3	OK	9.58104	3.65925	-1.38863	-3.58826	5e-05	0.00223957	yes
AT5G26290	Chr5:9226078-9227873	Ler-0	th3	OK	9.8503	3.76843	-1.3862	-3.33925	5e-05	0.00223957	yes
AT1G70850	Chr1:26714865-26716829	Ler-0	th3	OK	169.998	65.3141	-1.38006	-4.81206	5e-05	0.00223957	yes
AT4G15380	Chr4:8788738-8790444	Ler-0	th3	OK	1.82344	0.701173	-1.37882	-2.25252	0.00095	0.0209859	yes
AT1G07430	Chr1:2280834-2282828	Ler-0	th3	OK	1.47597	0.568668	-1.37601	-2.08864	0.00145	0.0281888	yes
AT4G37700	Chr4:17710271-17710873	Ler-0	th3	OK	5.28175	2.04114	-1.37164	-2.01517	0.00315	0.0471891	yes
AT5G47990	Chr5:19434826-19436689	Ler-0	th3	OK	20.9001	8.07809	-1.37142	-4.61766	5e-05	0.00223957	yes
AT3G16770	Chr3:5705661-5707023	Ler-0	th3	OK	8.67022	3.37517	-1.36111	-3.31519	5e-05	0.00223957	yes
AT4G23493	Chr4:12256179-12257039	Ler-0	th3	OK	5.104	1.99701	-1.35379	-1.91563	0.00285	0.0442184	yes
AT1G13420	Chr1:4604840-4606053	Ler-0	th3	OK	2.04529	0.801509	-1.35151	-2.04548	0.0019	0.0339052	yes
AT2G16005	Chr2:6959149-6960197	Ler-0	th3	OK	25.5427	10.0551	-1.34499	-3.70356	5e-05	0.00223957	yes
AT1G31690	Chr1:11343979-11347767	Ler-0	th3	OK	6.45294	2.55209	-1.33828	-3.68632	5e-05	0.00223957	yes
AT4G25635,AT4G25640	Chr4:13076443-13079052	Ler-0	th3	OK	26.2596	10.4236	-1.33299	-4.56496	5e-05	0.00223957	yes
AT4G13860	Chr4:8022600-8023162	Ler-0	th3	OK	28.2806	11.2476	-1.33019	-1.97521	0.00255	0.0415149	yes
AT3G27884	Chr3:10346154-10348282	Ler-0	th3	OK	3.90939	1.56749	-1.31849	-1.97914	0.00205	0.0359345	yes
AT5G26310	Chr5:9234684-9236385	Ler-0	th3	OK	1.31156	0.526191	-1.31762	-1.93821	0.00345	0.0498809	yes
AT3G58550	Chr3:21648592-21650287	Ler-0	th3	OK	26.8828	10.8341	-1.3111	-3.76338	5e-05	0.00223957	yes
AT4G37070	Chr4:17464784-17467109	Ler-0	th3	OK	12.6085	5.09702	-1.30667	-3.80409	5e-05	0.00223957	yes
AT4G12170	Chr4:7273966-7274727	Ler-0	th3	OK	32.1727	13.0722	-1.29934	-3.04201	5e-05	0.00223957	yes
AT1G53541	Chr1:19981384-19981495	Ler-0	th3	OK	4215.66	1715.22	-1.29736	-3.74977	5e-05	0.00223957	yes
AT5G40730	Chr5:16301074-16301520	Ler-0	th3	OK	27.7082	11.3483	-1.28784	-2.99123	5e-05	0.00223957	yes
AT5G59310	Chr5:23925084-23925852	Ler-0	th3	OK	10.6043	4.3436	-1.28769	-2.5121	0.0001	0.00395277	yes
AT1G56600	Chr1:21207536-21209596	Ler-0	th3	OK	2.84308	1.16529	-1.28677	-2.27598	0.0007	0.0172361	yes
AT3G18215	Chr3:6240849-6242573	Ler-0	th3	OK	10.5769	4.33598	-1.28649	-3.32253	5e-05	0.00223957	yes
AT3G09925	Chr3:3051867-3052784	Ler-0	th3	OK	10.8032	4.43065	-1.28587	-2.32649	0.00025	0.00823798	yes
AT1G49570	Chr1:18347035-18348951	Ler-0	th3	OK	4.66774	1.92912	-1.27478	-2.69616	5e-05	0.00223957	yes
AT3G44300	Chr3:15983310-15985535	Ler-0	th3	OK	12.6498	5.23713	-1.27227	-3.57937	5e-05	0.00223957	yes
AT2G25160	Chr2:10709063-10711240	Ler-0	th3	OK	3.62979	1.50528	-1.26986	-2.79384	5e-05	0.00223957	yes
AT1G64110	Chr1:23796718-23801725	Ler-0	th3	OK	1.10683	0.459274	-1.26901	-2.07203	0.00075	0.0180924	yes
AT3G26460	Chr3:9683872-9684657	Ler-0	th3	OK	86.9068	36.1156	-1.26684	-4.48572	5e-05	0.00223957	yes
AT1G47600	Chr1:17491731-17494759	Ler-0	th3	OK	5.77822	2.41372	-1.25936	-3.16676	5e-05	0.00223957	yes
AT1G69880	Chr1:26321478-26322993	Ler-0	th3	OK	4.76005	1.99668	-1.25337	-1.98019	0.0023	0.0389384	yes
AT5G65040	Chr5:25977620-25978417	Ler-0	th3	OK	9.00659	3.78717	-1.24986	-2.45668	0.00035	0.0104689	yes
AT2G26695	Chr2:11365097-11365965	Ler-0	th3	OK	15.2313	6.44489	-1.24081	-2.91613	5e-05	0.00223957	yes
AT3G45710	Chr3:16782642-16784735	Ler-0	th3	OK	8.04545	3.40837	-1.23909	-3.55268	5e-05	0.00223957	yes
AT5G26260	Chr5:9200462-9202400	Ler-0	th3	OK	42.87	18.1892	-1.23688	-4.421	5e-05	0.00223957	yes
AT5G04960	Chr5:1461906-1463969	Ler-0	th3	OK	6.9103	2.93306	-1.23634	-3.40635	5e-05	0.00223957	yes
AT1G12950	Chr1:4419769-4422638	Ler-0	th3	OK	1.42467	0.607106	-1.2306	-1.96142	0.0021	0.0365236	yes
AT2G28315	Chr2:12088876-12090701	Ler-0	th3	OK	2.53562	1.0913	-1.21629	-1.96852	0.00215	0.0372117	yes
AT4G22810	Chr4:11984139-11985702	Ler-0	th3	OK	3.11085	1.34912	-1.20529	-2.43016	0.00015	0.00550216	yes
AT1G62290	Chr1:23009910-23013529	Ler-0	th3	OK	1.57284	0.683781	-1.20177	-1.86761	0.00115	0.0240905	yes
AT5G57785	Chr5:23408895-23409422	Ler-0	th3	OK	23.5161	10.2241	-1.20168	-2.95859	0.0001	0.00395277	yes
AT1G18980	Chr1:6557253-6558045	Ler-0	th3	OK	3.65101	1.59488	-1.19484	-1.83821	0.00335	0.0488311	yes
AT2G14247	Chr2:6034347-6034835	Ler-0	th3	OK	62.449	27.3382	-1.19176	-3.71057	5e-05	0.00223957	yes
AT4G35060	Chr4:16685719-16686703	Ler-0	th3	OK	8.91032	3.90742	-1.18926	-2.74106	5e-05	0.00223957	yes
AT4G11320	Chr4:6887253-6889059	Ler-0	th3	OK	127.794	56.0466	-1.18912	-4.18247	5e-05	0.00223957	yes
AT1G06090	Chr1:1847882-1849693	Ler-0	th3	OK	4.72481	2.07325	-1.18836	-2.45324	0.0001	0.00395277	yes
AT1G47395	Chr1:17383033-17383408	Ler-0	th3	OK	65.4205	28.7304	-1.18716	-3.3119	5e-05	0.00223957	yes
AT2G18370	Chr2:7980624-7981758	Ler-0	th3	OK	25.5801	11.2432	-1.18597	-3.40369	5e-05	0.00223957	yes
AT3G16450	Chr3:5588393-5590055	Ler-0	th3	OK	79.6413	35.0521	-1.18401	-4.23597	5e-05	0.00223957	yes
AT2G20560	Chr2:8847444-8850010	Ler-0	th3	OK	2.96059	1.30442	-1.18248	-2.25072	0.0004	0.0114643	yes
AT1G30870	Chr1:10991484-10993023	Ler-0	th3	OK	3.27879	1.44681	-1.18029	-2.18812	0.0008	0.0188645	yes
AT1G14240	Chr1:4864901-4868000	Ler-0	th3	OK	9.03945	3.99729	-1.17721	-3.1196	5e-05	0.00223957	yes
AT4G04745	Chr4:2412753-2413328	Ler-0	th3	OK	11.394	5.04756	-1.17462	-2.37604	0.00035	0.0104689	yes
AT4G13660	Chr4:7946154-7948376	Ler-0	th3	OK	3.80565	1.68608	-1.17447	-2.2945	0.0005	0.0134442	yes
AT1G14120	Chr1:4833517-4835089	Ler-0	th3	OK	21.2289	9.41412	-1.17313	-3.79161	5e-05	0.00223957	yes
AT1G66800	Chr1:24924812-24926365	Ler-0	th3	OK	14.628	6.49147	-1.17212	-3.43986	5e-05	0.00223957	yes
AT5G43580	Chr5:17507882-17508668	Ler-0	th3	OK	34.207	15.2067	-1.16958	-3.19081	5e-05	0.00223957	yes
AT1G12013	Chr1:4058286-4058416	Ler-0	th3	OK	7022.66	3123.34	-1.16893	-4.14844	5e-05	0.00223957	yes
AT4G30170	Chr4:14762840-14764627	Ler-0	th3	OK	38.3251	17.0542	-1.16816	-4.10932	5e-05	0.00223957	yes
AT3G11430	Chr3:3595764-3597952	Ler-0	th3	OK	1.36951	0.610416	-1.16579	-1.91161	0.00205	0.0359345	yes
AT2G23620	Chr2:10047378-10049291	Ler-0	th3	OK	6.12448	2.73447	-1.16332	-2.35973	0.00025	0.00823798	yes
AT1G77520	Chr1:29130402-29132180	Ler-0	th3	OK	15.1108	6.78583	-1.15498	-3.66284	5e-05	0.00223957	yes
AT2G18050	Chr2:7845922-7846884	Ler-0	th3	OK	46.0972	20.7582	-1.151	-3.82134	5e-05	0.00223957	yes
AT5G13580	Chr5:4370691-4373201	Ler-0	th3	OK	1.69998	0.770314	-1.142	-2.24398	0.0006	0.0153461	yes
AT1G48750	Chr1:18035966-18039405	Ler-0	th3	OK	116.683	52.9059	-1.14109	-3.10888	5e-05	0.00223957	yes
AT1G31320	Chr1:11213016-11214382	Ler-0	th3	OK	6.13441	2.78147	-1.14108	-2.37502	0.00025	0.00823798	yes
AT1G49700	Chr1:18388791-18390496	Ler-0	th3	OK	8.06496	3.65786	-1.14067	-2.35491	0.00015	0.00550216	yes
AT1G23760	Chr1:8402045-8404301	Ler-0	th3	OK	1.10211	0.502974	-1.13171	-1.76749	0.0032	0.0474991	yes
AT1G10522	Chr1:3469579-3472672	Ler-0	th3	OK	153.041	70.0571	-1.12731	-4.09167	5e-05	0.00223957	yes
AT5G24770	Chr5:8500475-8502224	Ler-0	th3	OK	12.6498	5.82469	-1.11886	-3.3422	5e-05	0.00223957	yes
AT1G13950	Chr1:4773575-4774867	Ler-0	th3	OK	5.07906	2.34852	-1.11281	-1.92805	0.00175	0.0323623	yes
AT3G24520	Chr3:8938105-8942874	Ler-0	th3	OK	6.13819	2.8423	-1.11075	-2.18108	0.00095	0.0209859	yes
AT1G08430	Chr1:2658715-2661029	Ler-0	th3	OK	2.58927	1.19903	-1.11068	-2.12932	0.00085	0.0195775	yes
AT1G13609	Chr1:4662720-4663219	Ler-0	th3	OK	21.996	10.2023	-1.10835	-2.19838	0.0005	0.0134442	yes
AT2G01530	Chr2:239704-240520	Ler-0	th3	OK	58.0141	26.9648	-1.10533	-3.84948	5e-05	0.00223957	yes
AT5G07475	Chr5:2364744-2365605	Ler-0	th3	OK	4.48766	2.08872	-1.10335	-1.82195	0.00315	0.0471891	yes
AT3G08860	Chr3:2696558-2699158	Ler-0	th3	OK	2.35308	1.09991	-1.09716	-2.08421	0.00055	0.0143346	yes
AT2G41380	Chr2:17251940-17253057	Ler-0	th3	OK	13.0686	6.10905	-1.09708	-3.01659	5e-05	0.00223957	yes
AT5G10340	Chr5:3253121-3255045	Ler-0	th3	OK	2.84406	1.32954	-1.09703	-2.03788	0.0013	0.0260394	yes
AT3G10910	Chr3:3412910-3414019	Ler-0	th3	OK	5.23521	2.4496	-1.0957	-2.3319	0.0002	0.00693658	yes
AT3G05800	Chr3:1727305-1728296	Ler-0	th3	OK	4.66812	2.18537	-1.09496	-2.12531	0.00075	0.0180924	yes
AT5G44610	Chr5:17993564-17994676	Ler-0	th3	OK	15.5906	7.30432	-1.09385	-2.82031	5e-05	0.00223957	yes
AT1G51470	Chr1:19087412-19090414	Ler-0	th3	OK	3.96871	1.8597	-1.0936	-2.51261	0.0002	0.00693658	yes
AT2G21180	Chr2:9074659-9075380	Ler-0	th3	OK	7.53793	3.54134	-1.08987	-2.17117	0.0005	0.0134442	yes
AT1G22360	Chr1:7894857-7897591	Ler-0	th3	OK	9.65807	4.53881	-1.08942	-3.28113	5e-05	0.00223957	yes
AT2G17500	Chr2:7606756-7616342	Ler-0	th3	OK	16.4641	7.7474	-1.08754	-2.11859	0.002	0.035336	yes
AT5G05960	Chr5:1790230-1792634	Ler-0	th3	OK	90.8321	42.7472	-1.08737	-3.74444	5e-05	0.00223957	yes
AT5G64100	Chr5:25650640-25652123	Ler-0	th3	OK	15.4051	7.25445	-1.08647	-3.31346	5e-05	0.00223957	yes
AT1G13635	Chr1:4674151-4676170	Ler-0	th3	OK	4.7986	2.26194	-1.08505	-2.11617	0.00055	0.0143346	yes
AT5G52310	Chr5:21240848-21243613	Ler-0	th3	OK	5.32451	2.5161	-1.08146	-3.05616	5e-05	0.00223957	yes
AT5G48000	Chr5:19444137-19447850	Ler-0	th3	OK	27.0698	12.8038	-1.08011	-3.88981	5e-05	0.00223957	yes
AT1G17190	Chr1:5875349-5876545	Ler-0	th3	OK	10.9571	5.19981	-1.07533	-2.73468	5e-05	0.00223957	yes
AT2G02960	Chr2:862086-864447	Ler-0	th3	OK	3.81853	1.81452	-1.07343	-2.05316	0.00055	0.0143346	yes
AT2G24610	Chr2:10457044-10460508	Ler-0	th3	OK	1.414	0.674093	-1.06876	-1.95145	0.00215	0.0372117	yes
AT3G12500	Chr3:3962381-3964222	Ler-0	th3	OK	10.5531	5.04953	-1.06345	-2.77385	5e-05	0.00223957	yes
AT4G29270	Chr4:14423661-14424882	Ler-0	th3	OK	16.9155	8.10709	-1.06109	-3.06005	5e-05	0.00223957	yes
AT5G63560	Chr5:25449480-25451414	Ler-0	th3	OK	6.70918	3.21702	-1.06041	-2.76788	5e-05	0.00223957	yes
AT5G57530	Chr5:23300320-23301605	Ler-0	th3	OK	4.83526	2.32206	-1.05819	-2.14284	0.0008	0.0188645	yes
AT4G23700	Chr4:12342427-12346043	Ler-0	th3	OK	1.03258	0.496859	-1.05534	-1.8029	0.00345	0.0498809	yes
AT3G48340	Chr3:17897738-17899208	Ler-0	th3	OK	13.6567	6.57234	-1.05512	-3.13119	5e-05	0.00223957	yes
AT4G22212	Chr4:11753985-11754688	Ler-0	th3	OK	23.1971	11.1736	-1.05384	-2.78342	5e-05	0.00223957	yes
AT5G66400	Chr5:26518276-26519242	Ler-0	th3	OK	14.3694	6.93654	-1.05071	-2.72438	5e-05	0.00223957	yes
AT4G22666	Chr4:11917056-11917879	Ler-0	th3	OK	5.61225	2.70978	-1.05041	-1.82281	0.00295	0.045219	yes
AT4G39363	Chr4:18305255-18305375	Ler-0	th3	OK	5886.96	2847.91	-1.04762	-3.55225	5e-05	0.00223957	yes
AT1G76620	Chr1:28756520-28759297	Ler-0	th3	OK	1.65747	0.802424	-1.04655	-1.90072	0.00265	0.0422932	yes
AT5G38020	Chr5:15165651-15167729	Ler-0	th3	OK	6.16836	2.98797	-1.04572	-2.64786	5e-05	0.00223957	yes
AT5G53990	Chr5:21915549-21917149	Ler-0	th3	OK	2.1881	1.06223	-1.04259	-1.92367	0.0026	0.0420601	yes
AT2G38750	Chr2:16196264-16198491	Ler-0	th3	OK	16.1036	7.82093	-1.04197	-3.29393	5e-05	0.00223957	yes
AT1G77450	Chr1:29099953-29101261	Ler-0	th3	OK	13.27	6.45322	-1.04007	-3.00294	5e-05	0.00223957	yes
AT1G47480	Chr1:17417578-17419432	Ler-0	th3	OK	4.34083	2.11148	-1.03972	-2.10662	0.0005	0.0134442	yes
AT3G16410	Chr3:5571991-5574541	Ler-0	th3	OK	28.7817	14.022	-1.03746	-3.73384	5e-05	0.00223957	yes
AT3G62160	Chr3:23014207-23015839	Ler-0	th3	OK	2.16076	1.05687	-1.03174	-1.81614	0.0028	0.0437856	yes
AT4G18550	Chr4:10224920-10226862	Ler-0	th3	OK	2.26157	1.10663	-1.03116	-1.76561	0.0034	0.0494387	yes
AT5G15970	Chr5:5211910-5212665	Ler-0	th3	OK	140.998	69.1536	-1.0278	-3.66786	5e-05	0.00223957	yes
AT5G23840	Chr5:8035766-8036982	Ler-0	th3	OK	5.76426	2.83543	-1.02357	-1.95015	0.00155	0.0297436	yes
AT2G36830	Chr2:15445424-15446574	Ler-0	th3	OK	55.0653	27.0949	-1.02313	-3.6727	5e-05	0.00223957	yes
AT5G42900	Chr5:17197640-17199793	Ler-0	th3	OK	3.01054	1.48255	-1.02194	-1.69767	0.0023	0.0389384	yes
AT4G11211	Chr4:6836105-6836588	Ler-0	th3	OK	43.6778	21.5358	-1.02017	-2.98051	5e-05	0.00223957	yes
AT3G04230	Chr3:1112989-1113659	Ler-0	th3	OK	6.15948	3.03801	-1.01968	-1.84471	0.0033	0.0482998	yes
AT5G61455,AT5G61460	Chr5:24713263-24721940	Ler-0	th3	OK	541.383	267.467	-1.01729	-3.19158	5e-05	0.00223957	yes
AT5G02090	Chr5:412030-412698	Ler-0	th3	OK	11.2978	5.58205	-1.01717	-2.25438	0.00025	0.00823799	yes
AT4G09990	Chr4:6258879-6260073	Ler-0	th3	OK	4.09177	2.02194	-1.01699	-2.01474	0.0017	0.0315686	yes
AT3G45080	Chr3:16488714-16489713	Ler-0	th3	OK	5.94098	2.93856	-1.01559	-2.18534	0.00035	0.0104689	yes
AT5G65790	Chr5:26322947-26324578	Ler-0	th3	OK	5.45452	2.69972	-1.01464	-2.44743	5e-05	0.00223957	yes
AT3G46700	Chr3:17200300-17201889	Ler-0	th3	OK	8.2929	4.10808	-1.01341	-2.85316	5e-05	0.00223957	yes
AT3G16920	Chr3:5776485-5777889	Ler-0	th3	OK	13.6436	6.77459	-1.01002	-3.02943	5e-05	0.00223957	yes
AT2G39050	Chr2:16303402-16305629	Ler-0	th3	OK	5.74433	2.85444	-1.00893	-2.38182	5e-05	0.00223957	yes
AT2G01008	Chr2:1024-2810	Ler-0	th3	OK	26.7845	13.3342	-1.00627	-3.48209	5e-05	0.00223957	yes
AT3G59010	Chr3:21802804-21805214	Ler-0	th3	OK	1.716	0.854632	-1.00567	-1.83115	0.00295	0.045219	yes
AT4G17340	Chr4:9699252-9700410	Ler-0	th3	OK	25.8679	12.8907	-1.00483	-3.19431	5e-05	0.00223957	yes
AT3G21510	Chr3:7578174-7579599	Ler-0	th3	OK	13.0853	6.52322	-1.00429	-2.53186	5e-05	0.00223957	yes
AT2G26355	Chr2:11220707-11223213	Ler-0	th3	OK	7.88793	3.93562	-1.00306	-1.9936	0.0009	0.0203092	yes
AT5G14000	Chr5:4518007-4519300	Ler-0	th3	OK	4.85673	2.42329	-1.00302	-2.06479	0.00115	0.0240905	yes
AT4G14010	Chr4:8092832-8093382	Ler-0	th3	OK	31.6878	15.8292	-1.00134	-2.82351	5e-05	0.00223957	yes
AT4G36610	Chr4:17265389-17267314	Ler-0	th3	OK	5.24035	2.62285	-0.998528	-2.19069	0.0005	0.0134442	yes
AT3G14680	Chr3:4934419-4936563	Ler-0	th3	OK	3.41874	1.71427	-0.995867	-2.20135	0.0004	0.0114643	yes
AT2G41800	Chr2:17436528-17438040	Ler-0	th3	OK	3.34707	1.67838	-0.995828	-1.96044	0.00145	0.0281888	yes
AT4G11190	Chr4:6826676-6827383	Ler-0	th3	OK	24.5605	12.3499	-0.991841	-2.88882	5e-05	0.00223957	yes
AT3G16430	Chr3:5581662-5583187	Ler-0	th3	OK	33.919	17.0588	-0.991574	-3.51937	5e-05	0.00223957	yes
AT4G23420	Chr4:12225514-12228718	Ler-0	th3	OK	13.427	6.76622	-0.988716	-3.14603	5e-05	0.00223957	yes
AT2G37770	Chr2:15834866-15837001	Ler-0	th3	OK	3.0876	1.5577	-0.987073	-1.80624	0.0028	0.0437856	yes
AT4G28940	Chr4:14274340-14277095	Ler-0	th3	OK	3.94811	1.99443	-0.985185	-2.0459	0.0011	0.0232894	yes
AT2G23630	Chr2:10052565-10055317	Ler-0	th3	OK	2.4872	1.25828	-0.983067	-1.92811	0.00135	0.0267405	yes
AT5G07322	Chr5:2313118-2313563	Ler-0	th3	OK	24.8922	12.6004	-0.982226	-2.30065	0.0003	0.0093662	yes
AT1G61275	Chr1:22603120-22603295	Ler-0	th3	OK	2258.12	1144.75	-0.980088	-3.41125	5e-05	0.00223957	yes
AT3G19390	Chr3:6722988-6725027	Ler-0	th3	OK	5.08131	2.57833	-0.978764	-2.45433	5e-05	0.00223957	yes
AT1G78020	Chr1:29338692-29339755	Ler-0	th3	OK	129.245	65.59	-0.978561	-3.52358	5e-05	0.00223957	yes
AT5G23190	Chr5:7803140-7805815	Ler-0	th3	OK	3.04894	1.54809	-0.977815	-2.29969	0.00015	0.00550216	yes
AT5G41040	Chr5:16431373-16433305	Ler-0	th3	OK	12.0108	6.09967	-0.977524	-3.12371	5e-05	0.00223957	yes
AT3G53980	Chr3:19987578-19988269	Ler-0	th3	OK	85.6955	43.5686	-0.975932	-3.40063	5e-05	0.00223957	yes
AT3G01420	Chr3:159465-162837	Ler-0	th3	OK	36.0553	18.3384	-0.975347	-3.58683	5e-05	0.00223957	yes
AT4G29930	Chr4:14644008-14647591	Ler-0	th3	OK	3.79272	1.92944	-0.975051	-1.72752	0.00235	0.0394106	yes
AT5G66690	Chr5:26625079-26626793	Ler-0	th3	OK	11.6551	5.93314	-0.974092	-3.04995	5e-05	0.00223957	yes
AT2G31141	Chr2:13269925-13274578	Ler-0	th3	OK	1537	783.047	-0.972944	-2.55203	5e-05	0.00223957	yes
AT3G45680	Chr3:16770932-16773030	Ler-0	th3	OK	2.63629	1.34489	-0.971024	-2.06462	0.00095	0.0209859	yes
AT3G12120	Chr3:3860284-3863050	Ler-0	th3	OK	211.182	107.952	-0.968095	-3.16538	5e-05	0.00223957	yes
AT2G25810	Chr2:11012505-11014170	Ler-0	th3	OK	5.20628	2.67035	-0.963226	-2.12717	0.0005	0.0134442	yes
AT1G17020	Chr1:5820205-5822013	Ler-0	th3	OK	4.41826	2.27063	-0.960388	-2.15933	0.00045	0.0125739	yes
AT1G78815	Chr1:29631742-29632745	Ler-0	th3	OK	4.45598	2.29337	-0.958271	-1.86003	0.0025	0.0411899	yes
AT2G23540	Chr2:10024345-10026233	Ler-0	th3	OK	14.615	7.52686	-0.957332	-3.01063	5e-05	0.00223957	yes
AT4G16260	Chr4:9200009-9201552	Ler-0	th3	OK	27.4887	14.1596	-0.957054	-3.33823	5e-05	0.00223957	yes
AT1G60470	Chr1:22275483-22280586	Ler-0	th3	OK	4.29716	2.21737	-0.954537	-2.08956	0.0007	0.0172361	yes
AT3G55230	Chr3:20471790-20472889	Ler-0	th3	OK	6.55836	3.38583	-0.953826	-2.22785	0.0005	0.0134442	yes
AT1G11175	Chr1:3744857-3745655	Ler-0	th3	OK	21.0041	10.8446	-0.953695	-2.81584	5e-05	0.00223957	yes
AT5G24660	Chr5:8443278-8443834	Ler-0	th3	OK	10.8978	5.66058	-0.945011	-1.91854	0.0015	0.0290658	yes
AT5G60660	Chr5:24375456-24376989	Ler-0	th3	OK	3.81066	1.97944	-0.944946	-1.85378	0.00285	0.0442184	yes
AT3G55485	Chr3:20571433-20571938	Ler-0	th3	OK	141.591	73.5554	-0.94483	-3.43627	5e-05	0.00223957	yes
AT3G54366	Chr3:20132885-20133750	Ler-0	th3	OK	15.9403	8.29157	-0.94296	-2.67014	5e-05	0.00223957	yes
AT4G22235	Chr4:11763453-11764328	Ler-0	th3	OK	9.78114	5.09631	-0.94055	-1.88999	0.00205	0.0359345	yes
AT1G47500	Chr1:17432517-17435064	Ler-0	th3	OK	8.03787	4.19484	-0.938199	-2.73454	5e-05	0.00223957	yes
AT1G52050	Chr1:19354918-19356764	Ler-0	th3	OK	9.2652	4.83577	-0.938078	-2.49338	5e-05	0.00223957	yes
AT1G06080	Chr1:1843567-1846302	Ler-0	th3	OK	10.3095	5.38366	-0.937316	-2.65095	0.0001	0.00395277	yes
AT4G15390	Chr4:8792811-8794293	Ler-0	th3	OK	5.65859	2.95623	-0.936685	-2.36253	5e-05	0.00223957	yes
AT1G13300	Chr1:4556891-4558708	Ler-0	th3	OK	9.84872	5.15032	-0.935272	-2.60293	0.0001	0.00395277	yes
AT2G38390	Chr2:16079680-16081509	Ler-0	th3	OK	17.2059	9.00619	-0.933912	-2.96749	5e-05	0.00223957	yes
AT4G36430	Chr4:17204477-17205966	Ler-0	th3	OK	17.4241	9.1209	-0.933834	-2.94796	5e-05	0.00223957	yes
AT1G07610	Chr1:2341541-2342123	Ler-0	th3	OK	341.258	178.796	-0.932553	-3.4771	5e-05	0.00223957	yes
AT1G22030	Chr1:7759163-7760556	Ler-0	th3	OK	4.67343	2.44924	-0.932148	-2.10714	0.00055	0.0143346	yes
AT2G38530	Chr2:16128377-16129158	Ler-0	th3	OK	9.60299	5.03596	-0.931216	-1.98349	0.0011	0.0232894	yes
AT5G17820	Chr5:5887905-5890193	Ler-0	th3	OK	11.5894	6.08439	-0.929614	-2.73502	5e-05	0.00223957	yes
AT4G10380	Chr4:6431235-6434822	Ler-0	th3	OK	2.91933	1.53325	-0.929045	-1.88374	0.0018	0.0328104	yes
AT2G01890	Chr2:396767-399208	Ler-0	th3	OK	12.5735	6.61133	-0.927379	-2.7979	5e-05	0.00223957	yes
AT2G05440	Chr2:1993081-1994166	Ler-0	th3	OK	222.931	117.25	-0.927012	-3.28024	5e-05	0.00223957	yes
AT4G15940	Chr4:9038288-9040370	Ler-0	th3	OK	16.476	8.66678	-0.926794	-2.71336	5e-05	0.00223957	yes
AT5G19890	Chr5:6724114-6725923	Ler-0	th3	OK	5.89421	3.10456	-0.924912	-2.16039	0.00025	0.00823798	yes
AT3G16460	Chr3:5592581-5595717	Ler-0	th3	OK	83.5897	44.0327	-0.924751	-3.26996	5e-05	0.00223957	yes
AT1G77540	Chr1:29137625-29138212	Ler-0	th3	OK	16.9426	8.92615	-0.924549	-2.09273	0.0008	0.0188645	yes
AT4G15910	Chr4:9028460-9029423	Ler-0	th3	OK	100.451	52.9644	-0.923395	-3.33376	5e-05	0.00223957	yes
AT4G21600	Chr4:11485118-11487416	Ler-0	th3	OK	9.96035	5.25726	-0.921883	-2.52321	5e-05	0.00223957	yes
AT3G44540	Chr3:16124020-16127954	Ler-0	th3	OK	2.98317	1.5777	-0.919025	-1.88668	0.0017	0.0315686	yes
AT5G59520	Chr5:23991252-23992798	Ler-0	th3	OK	10.5216	5.56913	-0.917826	-2.65736	5e-05	0.00223957	yes
AT1G22440	Chr1:7922427-7924944	Ler-0	th3	OK	10.2925	5.4551	-0.915914	-2.74259	5e-05	0.00223957	yes
AT3G27200	Chr3:10043521-10044373	Ler-0	th3	OK	9.60869	5.09857	-0.914248	-2.10098	0.0007	0.0172361	yes
AT3G61990	Chr3:22957053-22958995	Ler-0	th3	OK	11.1534	5.92139	-0.913477	-2.64542	5e-05	0.00223957	yes
AT5G64180	Chr5:25677079-25678357	Ler-0	th3	OK	12.4574	6.62096	-0.911887	-2.20806	0.0002	0.00693658	yes
AT2G03200	Chr2:966450-967918	Ler-0	th3	OK	3.3223	1.76782	-0.910212	-1.90223	0.00175	0.0323623	yes
AT3G56705	Chr3:21004258-21004809	Ler-0	th3	OK	492.98	262.438	-0.909555	-3.213	5e-05	0.00223957	yes
AT4G30280	Chr4:14825807-14827047	Ler-0	th3	OK	8.61625	4.59226	-0.907854	-2.29026	0.0002	0.00693658	yes
AT5G37990	Chr5:15133736-15135500	Ler-0	th3	OK	6.47833	3.45935	-0.905119	-2.33783	0.0001	0.00395277	yes
AT3G60300	Chr3:22285262-22287511	Ler-0	th3	OK	46.4261	24.8195	-0.903463	-3.33799	5e-05	0.00223957	yes
AT5G48010	Chr5:19456959-19461689	Ler-0	th3	OK	23.4111	12.5405	-0.900602	-3.2991	5e-05	0.00223957	yes
AT1G22500	Chr1:7949475-7952832	Ler-0	th3	OK	7.31964	3.92498	-0.899086	-2.09729	0.00045	0.0125739	yes
AT3G57860	Chr3:21426313-21428253	Ler-0	th3	OK	3.83243	2.05732	-0.897494	-1.88744	0.0022	0.0378566	yes
AT2G16720	Chr2:7255528-7256580	Ler-0	th3	OK	6.89468	3.70223	-0.89709	-2.05951	0.0009	0.0203092	yes
AT2G21045	Chr2:9027851-9029020	Ler-0	th3	OK	25.3266	13.6015	-0.896885	-2.69035	5e-05	0.00223957	yes
AT3G57010	Chr3:21095653-21097451	Ler-0	th3	OK	15.9721	8.5837	-0.895885	-2.93476	5e-05	0.00223957	yes
AT2G01610	Chr2:273916-274820	Ler-0	th3	OK	20.7326	11.1606	-0.893488	-2.68706	5e-05	0.00223957	yes
AT4G05150	Chr4:2660337-2662908	Ler-0	th3	OK	25.1197	13.5302	-0.89263	-3.20322	5e-05	0.00223957	yes
AT2G22770	Chr2:9684724-9686595	Ler-0	th3	OK	19.8243	10.6804	-0.892308	-3.03694	5e-05	0.00223957	yes
AT4G36380	Chr4:17187249-17192317	Ler-0	th3	OK	3.59112	1.93504	-0.892067	-2.2367	0.00035	0.0104689	yes
AT5G63580	Chr5:25454729-25456476	Ler-0	th3	OK	4.71497	2.54322	-0.890594	-1.91076	0.00175	0.0323623	yes
AT1G35516	Chr1:13077925-13080265	Ler-0	th3	OK	19.2035	10.365	-0.88965	-2.56106	5e-05	0.00223957	yes
AT2G35380	Chr2:14892600-14893993	Ler-0	th3	OK	4.24566	2.29781	-0.885731	-1.80072	0.0032	0.0474991	yes
AT5G03345	Chr5:814084-815619	Ler-0	th3	OK	15.8813	8.596	-0.885588	-2.08094	0.0009	0.0203092	yes
AT2G37170	Chr2:15613401-15614857	Ler-0	th3	OK	61.2735	33.2555	-0.881671	-3.24719	5e-05	0.00223957	yes
AT2G35743	Chr2:15027809-15027989	Ler-0	th3	OK	479.532	260.32	-0.88134	-2.40097	5e-05	0.00223957	yes
AT4G18360	Chr4:10145918-10148682	Ler-0	th3	OK	4.86148	2.64041	-0.880635	-2.07122	0.00055	0.0143346	yes
AT3G63160	Chr3:23333512-23334034	Ler-0	th3	OK	119.804	65.222	-0.877242	-3.14347	5e-05	0.00223957	yes
AT5G59320	Chr5:23928970-23929745	Ler-0	th3	OK	12.6325	6.90672	-0.871068	-2.04169	0.00055	0.0143346	yes
AT4G35350	Chr4:16810481-16812009	Ler-0	th3	OK	33.4631	18.3043	-0.870384	-3.1334	5e-05	0.00223957	yes
AT4G13615	Chr4:7924325-7925140	Ler-0	th3	OK	79.9745	43.7598	-0.869935	-2.55419	5e-05	0.00223957	yes
AT1G76790	Chr1:28816640-28823673	Ler-0	th3	OK	30.2601	16.5687	-0.868951	-2.89891	5e-05	0.00223957	yes
AT1G66280	Chr1:24706511-24709785	Ler-0	th3	OK	31.9619	17.5049	-0.868595	-3.20793	5e-05	0.00223957	yes
AT3G04570	Chr3:1230985-1232328	Ler-0	th3	OK	4.80566	2.63684	-0.865925	-2.00596	0.00105	0.0225794	yes
AT5G43150	Chr5:17325012-17325923	Ler-0	th3	OK	10.4458	5.73713	-0.864515	-1.78975	0.00245	0.0406668	yes
AT5G61660	Chr5:24779214-24779930	Ler-0	th3	OK	11.6131	6.38382	-0.863259	-2.05255	0.0007	0.0172361	yes
AT5G50760	Chr5:20644660-20645469	Ler-0	th3	OK	8.21806	4.52176	-0.861915	-1.94709	0.00095	0.0209859	yes
AT3G54020	Chr3:20005732-20008254	Ler-0	th3	OK	3.96224	2.18075	-0.861492	-1.96058	0.00125	0.0253801	yes
AT3G27865	Chr3:10328509-10328601	Ler-0	th3	OK	4557.37	2511.64	-0.859571	-2.22845	0.00025	0.00823798	yes
AT2G30766	Chr2:13105769-13108863	Ler-0	th3	OK	258.31	142.396	-0.859202	-2.96153	5e-05	0.00223957	yes
AT1G68850	Chr1:25883615-25885247	Ler-0	th3	OK	5.23067	2.88594	-0.857956	-1.99173	0.00095	0.0209859	yes
AT2G33830	Chr2:14309483-14310351	Ler-0	th3	OK	69.997	38.6495	-0.856844	-2.97612	5e-05	0.00223957	yes
AT1G49450	Chr1:18305540-18307557	Ler-0	th3	OK	2.87644	1.58919	-0.855987	-1.95816	0.00125	0.0253801	yes
AT4G20780	Chr4:11133185-11133970	Ler-0	th3	OK	8.30832	4.5917	-0.855529	-1.89955	0.0016	0.0303438	yes
AT2G18196	Chr2:7920507-7922326	Ler-0	th3	OK	6.8591	3.79082	-0.855509	-1.86281	0.0024	0.0401358	yes
AT2G16586	Chr2:7190936-7191938	Ler-0	th3	OK	11.6984	6.46652	-0.855249	-2.32024	0.0002	0.00693658	yes
AT2G38760	Chr2:16200993-16202669	Ler-0	th3	OK	6.11712	3.3863	-0.853144	-2.07465	0.00065	0.0163666	yes
AT1G31835	Chr1:11423058-11423684	Ler-0	th3	OK	106.276	58.874	-0.852109	-3.05767	5e-05	0.00223957	yes
AT5G20700	Chr5:7005843-7007117	Ler-0	th3	OK	234.221	129.756	-0.852071	-2.87815	5e-05	0.00223957	yes
AT3G16420	Chr3:5579385-5580953	Ler-0	th3	OK	290.332	161.05	-0.850201	-2.80038	5e-05	0.00223957	yes
AT2G40610	Chr2:16948862-16950557	Ler-0	th3	OK	18.7415	10.4062	-0.8488	-2.71137	5e-05	0.00223957	yes
AT1G01470	Chr1:172145-172948	Ler-0	th3	OK	41.6053	23.1208	-0.847574	-2.84992	5e-05	0.00223957	yes
AT5G48490	Chr5:19647834-19648281	Ler-0	th3	OK	171.897	95.706	-0.844863	-3.064	5e-05	0.00223957	yes
AT3G55290	Chr3:20502611-20503797	Ler-0	th3	OK	5.27843	2.9389	-0.844832	-1.75067	0.00295	0.045219	yes
AT5G44417	Chr5:17901831-17903346	Ler-0	th3	OK	9.84743	5.48816	-0.843424	-2.54687	5e-05	0.00223957	yes
AT3G44550	Chr3:16138016-16141546	Ler-0	th3	OK	5.218	2.91625	-0.839382	-2.18336	0.0002	0.00693658	yes
AT5G47450	Chr5:19248248-19249504	Ler-0	th3	OK	6.1702	3.45452	-0.83683	-1.85557	0.00275	0.0433843	yes
AT2G02130	Chr2:539998-540634	Ler-0	th3	OK	71.2316	39.8807	-0.836825	-2.77798	5e-05	0.00223957	yes
AT1G45145	Chr1:17074941-17076330	Ler-0	th3	OK	43.4164	24.3612	-0.833655	-2.79783	5e-05	0.00223957	yes
AT3G25130	Chr3:9152403-9153871	Ler-0	th3	OK	6.11505	3.43341	-0.832723	-2.17839	0.0005	0.0134442	yes
AT5G64120	Chr5:25659305-25661002	Ler-0	th3	OK	24.831	13.9519	-0.831679	-2.84784	5e-05	0.00223957	yes
AT4G23680	Chr4:12336185-12337482	Ler-0	th3	OK	31.3229	17.618	-0.830166	-2.60893	5e-05	0.00223957	yes
AT1G26670	Chr1:9215900-9218010	Ler-0	th3	OK	52.2709	29.4311	-0.828664	-3.06735	5e-05	0.00223957	yes
AT1G08250	Chr1:2588856-2590301	Ler-0	th3	OK	5.52516	3.11382	-0.827333	-2.05378	0.0008	0.0188645	yes
AT3G57765	Chr3:21397261-21398853	Ler-0	th3	OK	562.335	316.98	-0.827038	-2.60325	5e-05	0.00223957	yes
AT5G46250	Chr5:18755310-18758281	Ler-0	th3	OK	17.7085	9.9865	-0.82639	-2.83317	5e-05	0.00223957	yes
AT5G63590	Chr5:25456992-25458470	Ler-0	th3	OK	7.06184	3.98836	-0.824248	-2.0479	0.0008	0.0188645	yes
AT3G25290	Chr3:9208936-9210599	Ler-0	th3	OK	9.27278	5.2473	-0.821426	-2.37698	5e-05	0.00223957	yes
AT1G26665	Chr1:9214173-9215552	Ler-0	th3	OK	31.1037	17.6158	-0.820215	-2.7145	5e-05	0.00223957	yes
AT3G57320	Chr3:21209956-21210863	Ler-0	th3	OK	10.2949	5.83451	-0.819239	-1.75383	0.0033	0.0482998	yes
AT1G55020	Chr1:20525707-20530273	Ler-0	th3	OK	23.5882	13.3814	-0.817834	-3.04298	5e-05	0.00223957	yes
AT3G46430	Chr3:17087593-17088753	Ler-0	th3	OK	35.4417	20.1234	-0.816573	-2.35503	5e-05	0.00223957	yes
AT1G04480	Chr1:1216094-1217467	Ler-0	th3	OK	114.014	64.8684	-0.813616	-3.02103	5e-05	0.00223957	yes
AT5G03260	Chr5:774400-779424	Ler-0	th3	OK	5.59171	3.18189	-0.813404	-2.204	0.0002	0.00693658	yes
AT2G30330	Chr2:12928766-12929737	Ler-0	th3	OK	8.84411	5.03509	-0.812699	-1.85179	0.00165	0.0308976	yes
AT3G20370	Chr3:7105370-7107225	Ler-0	th3	OK	48.2836	27.5238	-0.81085	-3.0298	5e-05	0.00223957	yes
AT5G66390	Chr5:26515915-26517391	Ler-0	th3	OK	5.81955	3.32782	-0.806329	-1.94229	0.00095	0.0209859	yes
AT1G26770	Chr1:9259604-9261313	Ler-0	th3	OK	21.6747	12.3973	-0.805986	-2.18814	0.00035	0.0104689	yes
AT4G22160	Chr4:11733122-11734027	Ler-0	th3	OK	15.5105	8.8756	-0.80533	-2.08821	0.00085	0.0195775	yes
AT4G37410	Chr4:17590768-17592920	Ler-0	th3	OK	8.17748	4.68536	-0.803496	-2.39954	5e-05	0.00223957	yes
AT3G62810	Chr3:23227681-23228398	Ler-0	th3	OK	17.3883	9.96884	-0.80262	-2.05786	0.00095	0.0209859	yes
AT5G09580,AT5G09585	Chr5:2972638-2975306	Ler-0	th3	OK	282.937	162.408	-0.800859	-2.87707	5e-05	0.00223957	yes
AT2G40080	Chr2:16734293-16734912	Ler-0	th3	OK	13.0276	7.48085	-0.800294	-1.86203	0.00165	0.0308976	yes
AT1G80230	Chr1:30169455-30171101	Ler-0	th3	OK	15.1674	8.72664	-0.797479	-2.33036	0.00015	0.00550216	yes
AT5G02890	Chr5:670064-671471	Ler-0	th3	OK	8.6783	4.99979	-0.795546	-2.15997	0.00045	0.0125739	yes
AT1G29280	Chr1:10236366-10237467	Ler-0	th3	OK	13.5813	7.83351	-0.793893	-2.2553	0.0001	0.00395277	yes
AT3G56820,AT3G56825,AT3G56830	Chr3:21039802-21046314	Ler-0	th3	OK	452.505	261.037	-0.793682	-2.01561	0.0009	0.0203092	yes
AT4G13290	Chr4:7740282-7742857	Ler-0	th3	OK	4.62917	2.67481	-0.791318	-2.14108	0.00045	0.0125739	yes
AT4G28830	Chr4:14232445-14234042	Ler-0	th3	OK	9.39517	5.43163	-0.790534	-1.87021	0.00225	0.0383835	yes
AT5G52320	Chr5:21244977-21246682	Ler-0	th3	OK	3.96365	2.29261	-0.789838	-1.91327	0.00155	0.0297436	yes
AT4G31290	Chr4:15185800-15188484	Ler-0	th3	OK	27.2284	15.7651	-0.788382	-2.7708	5e-05	0.00223957	yes
AT1G74460	Chr1:27987960-27989801	Ler-0	th3	OK	7.4276	4.30163	-0.788014	-2.11348	0.0004	0.0114643	yes
AT2G47420	Chr2:19457484-19458881	Ler-0	th3	OK	19.8994	11.5432	-0.785683	-2.65137	5e-05	0.00223957	yes
AT1G62770	Chr1:23245885-23246890	Ler-0	th3	OK	7.70886	4.47414	-0.784908	-1.79206	0.0031	0.046636	yes
AT5G66040	Chr5:26410519-26411355	Ler-0	th3	OK	38.6187	22.4192	-0.784568	-2.52615	5e-05	0.00223957	yes
AT3G56980	Chr3:21086545-21087494	Ler-0	th3	OK	9.8475	5.71694	-0.784514	-1.9184	0.0013	0.0260394	yes
AT3G50970	Chr3:18940776-18941554	Ler-0	th3	OK	19.3262	11.2254	-0.783791	-2.27945	0.00025	0.00823798	yes
AT1G14450	Chr1:4946217-4947576	Ler-0	th3	OK	39.3987	22.8886	-0.783517	-2.37583	5e-05	0.00223957	yes
AT2G46490	Chr2:19079405-19080053	Ler-0	th3	OK	32.8296	19.0747	-0.78334	-2.43885	0.00015	0.00550216	yes
AT3G21770	Chr3:7673275-7674839	Ler-0	th3	OK	9.98581	5.80241	-0.783228	-2.23296	0.00025	0.00823798	yes
AT4G02280	Chr4:994926-998967	Ler-0	th3	OK	3.30203	1.92161	-0.781036	-2.15986	0.00025	0.00823798	yes
AT4G01070	Chr4:461591-463556	Ler-0	th3	OK	25.6881	14.968	-0.77922	-2.85592	5e-05	0.00223957	yes
AT5G45300	Chr5:18353607-18356875	Ler-0	th3	OK	4.28629	2.49779	-0.779078	-2.11824	0.00015	0.00550216	yes
AT2G39890	Chr2:16655627-16658331	Ler-0	th3	OK	14.4642	8.43154	-0.778614	-2.66165	5e-05	0.00223957	yes
AT2G02120	Chr2:538249-539055	Ler-0	th3	OK	16.8837	9.84253	-0.778532	-1.80844	0.003	0.0455545	yes
AT4G35490	Chr4:16855901-16856674	Ler-0	th3	OK	14.9673	8.72596	-0.778431	-2.09411	0.0006	0.0153461	yes
AT2G30930	Chr2:13162368-13163398	Ler-0	th3	OK	17.284	10.0791	-0.778072	-2.24454	0.0003	0.0093662	yes
AT5G03670	Chr5:947100-950171	Ler-0	th3	OK	3.51785	2.05256	-0.777274	-1.89007	0.0018	0.0328104	yes
AT2G39390	Chr2:16450659-16451878	Ler-0	th3	OK	32.3377	18.8771	-0.776577	-2.38558	5e-05	0.00223957	yes
AT1G49860	Chr1:18458665-18459906	Ler-0	th3	OK	15.8845	9.28075	-0.775304	-2.30606	0.0001	0.00395277	yes
AT1G62570	Chr1:23169135-23172105	Ler-0	th3	OK	18.4468	10.7844	-0.77442	-2.73548	5e-05	0.00223957	yes
AT3G23090	Chr3:8214300-8217087	Ler-0	th3	OK	13.4899	7.88801	-0.774149	-2.44732	5e-05	0.00223957	yes
AT3G21710	Chr3:7648341-7649799	Ler-0	th3	OK	6.70179	3.92363	-0.772357	-1.72308	0.0027	0.0427089	yes
AT3G62290	Chr3:23051543-23053817	Ler-0	th3	OK	342.918	200.997	-0.770691	-2.66109	5e-05	0.00223957	yes
AT3G63052	Chr3:23298910-23299111	Ler-0	th3	OK	574.111	336.522	-0.77063	-2.45854	5e-05	0.00223957	yes
AT3G48100	Chr3:17758426-17760874	Ler-0	th3	OK	8.21236	4.81769	-0.769456	-2.1697	0.0003	0.0093662	yes
AT3G05640	Chr3:1640392-1643253	Ler-0	th3	OK	3.38952	1.98906	-0.768996	-1.70586	0.0033	0.0482998	yes
AT4G18800	Chr4:10319861-10321551	Ler-0	th3	OK	7.37182	4.32769	-0.768422	-1.96689	0.0014	0.0274262	yes
AT2G34490	Chr2:14535644-14537432	Ler-0	th3	OK	4.21663	2.48003	-0.765735	-1.9268	0.0014	0.0274262	yes
AT1G02335	Chr1:463854-464924	Ler-0	th3	OK	12.7523	7.50063	-0.765677	-2.02717	0.0008	0.0188645	yes
AT5G62920	Chr5:25252385-25254212	Ler-0	th3	OK	8.07486	4.75183	-0.764953	-1.87182	0.00225	0.0383835	yes
AT5G40390	Chr5:16161514-16165357	Ler-0	th3	OK	7.45473	4.39254	-0.763101	-2.56368	5e-05	0.00223957	yes
AT4G12545	Chr4:7434198-7434858	Ler-0	th3	OK	12.8214	7.56095	-0.761913	-1.83322	0.0024	0.0401358	yes
AT5G54370	Chr5:22075282-22076777	Ler-0	th3	OK	14.7607	8.70647	-0.761598	-2.41819	0.0001	0.00395277	yes
AT3G18710	Chr3:6434082-6435561	Ler-0	th3	OK	8.05983	4.75464	-0.761414	-2.18344	0.00035	0.0104689	yes
AT3G21550	Chr3:7591482-7592322	Ler-0	th3	OK	15.8095	9.33229	-0.760486	-2.1746	0.00035	0.0104689	yes
AT5G65020	Chr5:25973814-25976305	Ler-0	th3	OK	30.186	17.8387	-0.758874	-2.62085	5e-05	0.00223957	yes
AT3G24315	Chr3:8820454-8822820	Ler-0	th3	OK	10.1792	6.01858	-0.758128	-2.1494	0.0002	0.00693658	yes
AT3G60330	Chr3:22298366-22303673	Ler-0	th3	OK	2.52334	1.49221	-0.757887	-1.97803	0.0012	0.0247597	yes
AT5G43330	Chr5:17390432-17392645	Ler-0	th3	OK	10.2176	6.04332	-0.757644	-2.2293	5e-05	0.00223957	yes
AT1G27030	Chr1:9381802-9383984	Ler-0	th3	OK	31.9409	18.9109	-0.756185	-2.72684	5e-05	0.00223957	yes
AT4G30650	Chr4:14954319-14954968	Ler-0	th3	OK	41.7912	24.7541	-0.75553	-2.3819	5e-05	0.00223957	yes
AT1G62480	Chr1:23128704-23129759	Ler-0	th3	OK	92.6263	54.8926	-0.75481	-2.76486	5e-05	0.00223957	yes
AT5G54190	Chr5:21990911-21992812	Ler-0	th3	OK	9.60092	5.70202	-0.751699	-2.23596	0.0002	0.00693658	yes
AT2G40110	Chr2:16747939-16749545	Ler-0	th3	OK	15.7957	9.38736	-0.750739	-2.11054	0.0002	0.00693658	yes
AT1G03820	Chr1:959868-960728	Ler-0	th3	OK	43.1117	25.6281	-0.750351	-2.60185	5e-05	0.00223957	yes
AT1G67865	Chr1:25446288-25446737	Ler-0	th3	OK	162.96	96.8814	-0.750226	-2.67468	5e-05	0.00223957	yes
AT2G37200	Chr2:15621953-15623097	Ler-0	th3	OK	10.9775	6.52925	-0.749561	-1.81031	0.003	0.0455545	yes
AT1G57660	Chr1:21355519-21356537	Ler-0	th3	OK	105.905	63.0044	-0.749239	-2.74966	5e-05	0.00223957	yes
AT2G41475	Chr2:17295073-17296420	Ler-0	th3	OK	26.3852	15.7001	-0.748956	-2.40432	0.00015	0.00550216	yes
AT1G63120	Chr1:23408875-23410815	Ler-0	th3	OK	15.242	9.07564	-0.747985	-2.37846	0.0001	0.00395277	yes
AT2G24790	Chr2:10566897-10568145	Ler-0	th3	OK	64.4554	38.4163	-0.746582	-2.70972	5e-05	0.00223957	yes
AT1G02900	Chr1:653764-654343	Ler-0	th3	OK	22.919	13.6705	-0.74548	-2.01791	0.00075	0.0180924	yes
AT3G04720	Chr3:1285523-1286562	Ler-0	th3	OK	73.8222	44.1926	-0.740251	-2.64956	5e-05	0.00223957	yes
AT3G15950	Chr3:5397568-5402652	Ler-0	th3	OK	102.612	61.4612	-0.739458	-2.50849	5e-05	0.00223957	yes
AT1G15100	Chr1:5193425-5194203	Ler-0	th3	OK	15.5585	9.33781	-0.736548	-2.01897	0.00085	0.0195775	yes
AT1G12110	Chr1:4105232-4109545	Ler-0	th3	OK	22.0201	13.2253	-0.73552	-2.67378	5e-05	0.00223957	yes
AT4G28250	Chr4:14000037-14002069	Ler-0	th3	OK	45.8155	27.5292	-0.734873	-2.7174	5e-05	0.00223957	yes
AT1G69510	Chr1:26126349-26127961	Ler-0	th3	OK	92.2428	55.4497	-0.734258	-2.69963	5e-05	0.00223957	yes
AT2G16850	Chr2:7301580-7303437	Ler-0	th3	OK	12.5647	7.58345	-0.728455	-2.18178	0.00025	0.00823798	yes
AT2G41240	Chr2:17198281-17199320	Ler-0	th3	OK	19.8876	12.0037	-0.72839	-2.09989	0.0002	0.00693658	yes
AT1G80240	Chr1:30171356-30172839	Ler-0	th3	OK	6.65951	4.02101	-0.727858	-1.87715	0.00165	0.0308976	yes
AT3G56170	Chr3:20842144-20844476	Ler-0	th3	OK	7.39991	4.48298	-0.723051	-2.00989	0.00095	0.0209859	yes
AT3G18280	Chr3:6267048-6267643	Ler-0	th3	OK	30.5929	18.5577	-0.721182	-2.15597	0.00045	0.0125739	yes
AT1G76180	Chr1:28586675-28587931	Ler-0	th3	OK	156.227	94.7952	-0.720761	-2.57705	5e-05	0.00223957	yes
AT4G14615	Chr4:8383763-8385079	Ler-0	th3	OK	30.395	18.4458	-0.720543	-2.12137	0.0003	0.0093662	yes
AT3G01190	Chr3:67057-68536	Ler-0	th3	OK	20.8057	12.6332	-0.719754	-2.41783	5e-05	0.00223957	yes
AT5G58860	Chr5:23765813-23768049	Ler-0	th3	OK	5.0802	3.08579	-0.719242	-1.91433	0.00145	0.0281888	yes
AT1G57765	Chr1:21393350-21394962	Ler-0	th3	OK	13.2771	8.06906	-0.718465	-1.86193	0.0016	0.0303438	yes
AT1G49660	Chr1:18378696-18379799	Ler-0	th3	OK	7.86898	4.78468	-0.717754	-1.84797	0.00205	0.0359345	yes
AT1G06640	Chr1:2032337-2034018	Ler-0	th3	OK	32.7501	19.9319	-0.716423	-2.58909	5e-05	0.00223957	yes
AT4G00585	Chr4:250954-252598	Ler-0	th3	OK	30.0617	18.3162	-0.714807	-2.13342	0.0005	0.0134442	yes
AT1G06360	Chr1:1938962-1940459	Ler-0	th3	OK	15.9884	9.74473	-0.714332	-2.25626	0.0002	0.00693658	yes
AT4G13180	Chr4:7657195-7658197	Ler-0	th3	OK	26.9851	16.4701	-0.712315	-2.3539	5e-05	0.00223957	yes
AT2G38800	Chr2:16216998-16219159	Ler-0	th3	OK	67.648	41.2917	-0.712196	-2.63129	5e-05	0.00223957	yes
AT4G15780	Chr4:8979888-8981768	Ler-0	th3	OK	52.2903	31.9214	-0.712022	-2.58656	5e-05	0.00223957	yes
AT2G43535	Chr2:18070972-18071676	Ler-0	th3	OK	122.961	75.0784	-0.711731	-2.57825	5e-05	0.00223957	yes
AT1G70790	Chr1:26700411-26702346	Ler-0	th3	OK	9.43609	5.76388	-0.711149	-1.7757	0.0022	0.0378566	yes
AT1G21100	Chr1:7386838-7388428	Ler-0	th3	OK	7.32687	4.47723	-0.710592	-1.91296	0.0013	0.0260394	yes
AT1G47210	Chr1:17300950-17302866	Ler-0	th3	OK	10.4715	6.39987	-0.710354	-2.20712	0.0002	0.00693658	yes
AT2G36870	Chr2:15472644-15474681	Ler-0	th3	OK	22.3849	13.6861	-0.709808	-2.2208	0.0001	0.00395277	yes
AT2G38730	Chr2:16192355-16194103	Ler-0	th3	OK	10.3767	6.35594	-0.707168	-1.83782	0.0011	0.0232894	yes
AT1G74670	Chr1:28053285-28054149	Ler-0	th3	OK	153.639	94.2204	-0.705437	-2.64854	5e-05	0.00223957	yes
AT3G24100	Chr3:8703285-8704228	Ler-0	th3	OK	97.9852	60.0955	-0.705307	-2.41327	5e-05	0.00223957	yes
AT3G11410	Chr3:3583882-3585790	Ler-0	th3	OK	28.9158	17.7468	-0.704297	-2.59162	5e-05	0.00223957	yes
AT1G26930	Chr1:9336056-9337786	Ler-0	th3	OK	6.91802	4.24708	-0.703889	-1.96623	0.0008	0.0188645	yes
AT3G57645	Chr3:21346341-21347204	Ler-0	th3	OK	27.199	16.6979	-0.703886	-2.32107	0.0001	0.00395277	yes
AT1G20440	Chr1:7084408-7085772	Ler-0	th3	OK	128.522	78.9414	-0.703163	-2.43912	5e-05	0.00223957	yes
AT3G19520	Chr3:6772686-6775848	Ler-0	th3	OK	9.77537	6.01558	-0.700448	-2.02601	0.0005	0.0134442	yes
AT1G35260	Chr1:12936848-12937787	Ler-0	th3	OK	18.966	11.6719	-0.700381	-2.02956	0.00095	0.0209859	yes
AT5G17420	Chr5:5730609-5741465	Ler-0	th3	OK	6.59773	4.06091	-0.700166	-1.8392	0.00185	0.0333805	yes
AT5G26280	Chr5:9208710-9210572	Ler-0	th3	OK	124.361	76.6345	-0.698467	-2.54747	5e-05	0.00223957	yes
AT2G47690	Chr2:19551262-19554584	Ler-0	th3	OK	33.3866	20.5994	-0.696664	-1.81419	0.00245	0.0406668	yes
AT4G17870	Chr4:9928677-9929518	Ler-0	th3	OK	19.507	12.0473	-0.695278	-2.06773	0.00055	0.0143346	yes
AT5G17330	Chr5:5711011-5715075	Ler-0	th3	OK	31.0531	19.1811	-0.695051	-2.59303	5e-05	0.00223957	yes
AT1G15002	Chr1:5168595-5170435	Ler-0	th3	OK	254.831	157.414	-0.69498	-2.30944	5e-05	0.00223957	yes
AT4G24780	Chr4:12770330-12772479	Ler-0	th3	OK	100.069	61.9108	-0.692728	-2.51306	5e-05	0.00223957	yes
AT5G16450	Chr5:5373882-5375999	Ler-0	th3	OK	18.8427	11.661	-0.692318	-2.08238	0.0008	0.0188645	yes
AT4G18630	Chr4:10257077-10258943	Ler-0	th3	OK	6.14126	3.80211	-0.691736	-1.95985	0.0007	0.0172361	yes
AT3G16570	Chr3:5644697-5645414	Ler-0	th3	OK	25.8095	15.9855	-0.691139	-2.1021	0.0004	0.0114643	yes
AT5G08100	Chr5:2593049-2594651	Ler-0	th3	OK	9.14654	5.66617	-0.690853	-1.96471	0.00085	0.0195775	yes
AT2G33810	Chr2:14305000-14306072	Ler-0	th3	OK	33.2932	20.6381	-0.689915	-2.39109	5e-05	0.00223957	yes
AT5G14680	Chr5:4730906-4733081	Ler-0	th3	OK	8.2139	5.09681	-0.688473	-1.91597	0.0011	0.0232894	yes
AT2G44450	Chr2:18340920-18343849	Ler-0	th3	OK	4.74142	2.94349	-0.687793	-1.77685	0.0026	0.0420601	yes
AT5G44030	Chr5:17714644-17721580	Ler-0	th3	OK	5.00849	3.10935	-0.687761	-1.75537	0.00265	0.0422932	yes
AT1G20190	Chr1:6998488-6999817	Ler-0	th3	OK	11.1838	6.94399	-0.687579	-1.98384	0.00075	0.0180924	yes
AT1G62975	Chr1:23328849-23330776	Ler-0	th3	OK	7.70089	4.78228	-0.687325	-1.75873	0.0027	0.0427089	yes
AT1G21110	Chr1:7389980-7391553	Ler-0	th3	OK	11.8683	7.37569	-0.686261	-2.13005	0.0003	0.0093662	yes
AT4G14440	Chr4:8306744-8307753	Ler-0	th3	OK	14.3635	8.92649	-0.686241	-2.03866	0.0004	0.0114643	yes
AT2G23120	Chr2:9842042-9842634	Ler-0	th3	OK	55.5712	34.5458	-0.685827	-2.33675	5e-05	0.00223957	yes
AT2G18150	Chr2:7892132-7893653	Ler-0	th3	OK	10.6879	6.64456	-0.685739	-2.00659	0.00055	0.0143346	yes
AT3G23490	Chr3:8423010-8424652	Ler-0	th3	OK	39.9082	24.8271	-0.684772	-2.451	5e-05	0.00223957	yes
AT3G60450	Chr3:22340956-22342315	Ler-0	th3	OK	14.5048	9.02415	-0.68467	-2.02676	0.00055	0.0143346	yes
AT5G42800	Chr5:17164140-17165918	Ler-0	th3	OK	5.82647	3.63062	-0.682406	-1.72329	0.0031	0.046636	yes
AT3G61890	Chr3:22914153-22915325	Ler-0	th3	OK	18.4795	11.5292	-0.680635	-2.14344	0.0002	0.00693658	yes
AT1G58235	Chr1:21579684-21580696	Ler-0	th3	OK	9.41928	5.88011	-0.679774	-1.7836	0.003	0.0455545	yes
AT3G27400	Chr3:10140322-10143225	Ler-0	th3	OK	5.96617	3.7266	-0.678944	-1.7824	0.003	0.0455545	yes
AT2G29020	Chr2:12469723-12471700	Ler-0	th3	OK	30.4571	19.0351	-0.678116	-2.26902	0.0002	0.00693658	yes
AT3G26440	Chr3:9676563-9679900	Ler-0	th3	OK	6.20569	3.87881	-0.677977	-1.83806	0.00205	0.0359345	yes
AT3G59068	Chr3:21832342-21834514	Ler-0	th3	OK	154.118	96.3314	-0.677955	-2.31559	5e-05	0.00223957	yes
AT3G07010	Chr3:2212727-2216483	Ler-0	th3	OK	8.29696	5.18619	-0.677909	-2.04315	0.0006	0.0153461	yes
AT4G25090	Chr4:12878770-12883701	Ler-0	th3	OK	2.98563	1.86921	-0.675606	-1.76328	0.0026	0.0420601	yes
AT2G35744	Chr2:15029711-15029790	Ler-0	th3	OK	10380.1	6505.54	-0.674073	-1.93364	0.00105	0.0225794	yes
AT5G48900	Chr5:19825136-19829092	Ler-0	th3	OK	6.31964	3.96207	-0.673586	-1.84473	0.0016	0.0303438	yes
AT4G02970	Chr4:1317498-1319179	Ler-0	th3	OK	28.6964	18.0043	-0.672531	-2.14541	0.0002	0.00693658	yes
AT3G12610	Chr3:4006398-4007807	Ler-0	th3	OK	25.3537	15.9159	-0.671725	-2.40931	5e-05	0.00223957	yes
AT4G17730	Chr4:9865102-9869752	Ler-0	th3	OK	23.4709	14.7504	-0.670118	-1.81169	0.00215	0.0372117	yes
AT1G63220	Chr1:23448918-23450452	Ler-0	th3	OK	13.1861	8.29366	-0.668938	-1.7374	0.00205	0.0359345	yes
AT2G17130	Chr2:7459046-7462554	Ler-0	th3	OK	13.6889	8.61294	-0.668432	-1.87573	0.0012	0.0247597	yes
AT2G31490	Chr2:13411982-13413246	Ler-0	th3	OK	44.5084	28.027	-0.667262	-2.12361	0.00025	0.00823798	yes
AT5G09770	Chr5:3035039-3036561	Ler-0	th3	OK	24.6699	15.5402	-0.666748	-2.08042	0.0003	0.0093662	yes
AT4G30290	Chr4:14828711-14830016	Ler-0	th3	OK	10.3421	6.51619	-0.666433	-1.89187	0.00105	0.0225794	yes
AT2G43375	Chr2:18017115-18018691	Ler-0	th3	OK	29.7274	18.7477	-0.665077	-2.45266	5e-05	0.00223957	yes
AT1G62660	Chr1:23199717-23203765	Ler-0	th3	OK	15.8194	9.9787	-0.664772	-2.4077	0.0001	0.00395277	yes
AT3G53990	Chr3:19989336-19991134	Ler-0	th3	OK	65.0863	41.1332	-0.662049	-2.37309	5e-05	0.00223957	yes
AT4G28780	Chr4:14215544-14217579	Ler-0	th3	OK	9.4416	5.96751	-0.661902	-2.03694	0.0005	0.0134442	yes
AT1G43790	Chr1:16575894-16576417	Ler-0	th3	OK	29.2371	18.4882	-0.661195	-1.86285	0.0014	0.0274262	yes
AT3G06035	Chr3:1823098-1824216	Ler-0	th3	OK	16.2521	10.2825	-0.660445	-1.86648	0.0013	0.0260394	yes
AT1G32100	Chr1:11546337-11547994	Ler-0	th3	OK	12.7286	8.05692	-0.65977	-1.98818	0.00085	0.0195775	yes
AT5G05110	Chr5:1507418-1508867	Ler-0	th3	OK	14.3243	9.08451	-0.656983	-1.96015	0.0009	0.0203092	yes
AT5G35480	Chr5:13689203-13689558	Ler-0	th3	OK	69.0063	43.7687	-0.656829	-1.89573	0.0013	0.0260394	yes
AT5G60890	Chr5:24494690-24496351	Ler-0	th3	OK	13.0337	8.26898	-0.656468	-2.09066	0.00055	0.0143346	yes
AT5G60670	Chr5:24380909-24381593	Ler-0	th3	OK	86.692	55.1368	-0.652882	-2.37285	5e-05	0.00223957	yes
AT5G20630	Chr5:6975103-6975993	Ler-0	th3	OK	161.852	102.97	-0.652462	-2.39892	5e-05	0.00223957	yes
AT2G25610	Chr2:10901290-10902531	Ler-0	th3	OK	21.7629	13.8483	-0.652168	-2.07294	0.00045	0.0125739	yes
AT2G19760	Chr2:8516786-8518167	Ler-0	th3	OK	50.4314	32.0941	-0.652016	-2.32814	5e-05	0.00223957	yes
AT2G33370	Chr2:14143553-14144721	Ler-0	th3	OK	118.085	75.2044	-0.650936	-2.43077	5e-05	0.00223957	yes
AT4G25900	Chr4:13161345-13163636	Ler-0	th3	OK	7.90277	5.03967	-0.649031	-1.80975	0.00165	0.0308976	yes
AT4G15093	Chr4:8618342-8619646	Ler-0	th3	OK	15.0103	9.57406	-0.64875	-2.02199	0.0007	0.0172361	yes
AT5G03455	Chr5:862558-864108	Ler-0	th3	OK	51.4755	32.8594	-0.64758	-2.20666	0.0001	0.00395277	yes
AT3G12490	Chr3:3957776-3961915	Ler-0	th3	OK	46.0876	29.4751	-0.644879	-1.87835	0.0009	0.0203092	yes
AT1G06700	Chr1:2052480-2055548	Ler-0	th3	OK	29.8652	19.1033	-0.644643	-2.38999	5e-05	0.00223957	yes
AT4G18730	Chr4:10302162-10303382	Ler-0	th3	OK	36.6025	23.4229	-0.644021	-2.22079	0.0001	0.00395277	yes
AT3G16400	Chr3:5566085-5568545	Ler-0	th3	OK	96.1518	61.5419	-0.643745	-2.31417	0.0001	0.00395277	yes
AT4G25740	Chr4:13107249-13108827	Ler-0	th3	OK	76.8987	49.2206	-0.643698	-2.22763	0.0001	0.00395277	yes
AT1G56280	Chr1:21072854-21074877	Ler-0	th3	OK	382.668	244.961	-0.64354	-2.00637	0.0005	0.0134442	yes
AT3G56020	Chr3:20790569-20791085	Ler-0	th3	OK	214.603	137.44	-0.642868	-2.31118	0.0001	0.00395277	yes
AT4G11240	Chr4:6847111-6849300	Ler-0	th3	OK	21.4877	13.764	-0.642608	-2.26842	0.0001	0.00395277	yes
AT1G23800	Chr1:8412050-8414879	Ler-0	th3	OK	7.19776	4.61261	-0.641963	-1.94284	0.00105	0.0225794	yes
AT1G19600	Chr1:6778987-6781173	Ler-0	th3	OK	20.992	13.4591	-0.641252	-2.24836	0.0001	0.00395277	yes
AT4G32650	Chr4:15751321-15754854	Ler-0	th3	OK	5.86945	3.76588	-0.640238	-1.92464	0.001	0.0219005	yes
AT3G23000	Chr3:8172596-8174131	Ler-0	th3	OK	37.9766	24.3688	-0.640076	-2.35538	0.0001	0.00395277	yes
AT1G52060	Chr1:19359038-19360675	Ler-0	th3	OK	14.243	9.1438	-0.639382	-1.84333	0.0018	0.0328104	yes
AT5G23820	Chr5:8031267-8033020	Ler-0	th3	OK	49.5831	31.8333	-0.639315	-2.29569	5e-05	0.00223957	yes
AT3G01520	Chr3:208438-211804	Ler-0	th3	OK	27.5932	17.7277	-0.638307	-2.07361	0.0004	0.0114643	yes
AT2G17360	Chr2:7546479-7548313	Ler-0	th3	OK	145.858	93.8433	-0.636237	-2.32753	5e-05	0.00223957	yes
AT2G27385	Chr2:11716000-11717432	Ler-0	th3	OK	25.5435	16.4538	-0.63454	-1.98935	0.00055	0.0143346	yes
AT1G13930	Chr1:4761011-4762666	Ler-0	th3	OK	150.072	96.7444	-0.633402	-2.2996	5e-05	0.00223957	yes
AT4G11220	Chr4:6837910-6839795	Ler-0	th3	OK	25.5759	16.4927	-0.63296	-2.25216	0.0003	0.0093662	yes
AT1G49130	Chr1:18174739-18176022	Ler-0	th3	OK	15.486	9.98787	-0.63272	-1.95163	0.00105	0.0225794	yes
AT5G04200	Chr5:1153789-1155040	Ler-0	th3	OK	8.48067	5.47055	-0.632494	-1.75356	0.00255	0.0415149	yes
AT1G14170	Chr1:4843233-4845847	Ler-0	th3	OK	8.7198	5.62635	-0.632094	-1.99141	0.0005	0.0134442	yes
AT3G14210	Chr3:4729822-4731803	Ler-0	th3	OK	9.73725	6.28348	-0.631951	-1.93192	0.0016	0.0303438	yes
AT3G14595	Chr3:4908947-4910476	Ler-0	th3	OK	16.1891	10.4552	-0.630798	-1.75221	0.0031	0.046636	yes
AT2G18030	Chr2:7840066-7841823	Ler-0	th3	OK	8.88542	5.74673	-0.6287	-1.75878	0.0027	0.0427089	yes
AT1G52070	Chr1:19364887-19366924	Ler-0	th3	OK	23.9166	15.4783	-0.62777	-2.17667	0.0001	0.00395277	yes
AT5G63180	Chr5:25340953-25343119	Ler-0	th3	OK	20.548	13.3001	-0.627565	-2.21238	5e-05	0.00223957	yes
AT5G20520	Chr5:6943153-6946454	Ler-0	th3	OK	25.3233	16.4	-0.626771	-2.26989	0.00015	0.00550216	yes
AT5G43970	Chr5:17692806-17693403	Ler-0	th3	OK	39.4569	25.5535	-0.62676	-2.02642	0.0008	0.0188645	yes
AT2G41310	Chr2:17221932-17224427	Ler-0	th3	OK	13.8306	8.96255	-0.625885	-2.17117	0.00035	0.0104689	yes
AT1G64390	Chr1:23911118-23915229	Ler-0	th3	OK	14.7313	9.548	-0.625612	-2.29353	5e-05	0.00223957	yes
AT5G12420	Chr5:4024313-4026741	Ler-0	th3	OK	6.10433	3.96557	-0.622307	-1.74753	0.0033	0.0482998	yes
AT5G22630	Chr5:7524341-7526160	Ler-0	th3	OK	6.44257	4.1871	-0.621684	-1.80943	0.0021	0.0365236	yes
AT4G34600	Chr4:16529224-16530199	Ler-0	th3	OK	35.156	22.8607	-0.620902	-1.8782	0.00155	0.0297436	yes
AT3G09270	Chr3:2848288-2849289	Ler-0	th3	OK	57.2304	37.2496	-0.619557	-2.25349	0.00015	0.00550216	yes
AT3G10340	Chr3:3204012-3208022	Ler-0	th3	OK	7.98602	5.19967	-0.619056	-2.08296	0.0002	0.00693658	yes
AT1G17530	Chr1:6027630-6028506	Ler-0	th3	OK	18.6884	12.1822	-0.617371	-1.8823	0.0019	0.0339052	yes
AT4G33865	Chr4:16233208-16234196	Ler-0	th3	OK	178.804	116.713	-0.615415	-2.27822	0.0001	0.00395277	yes
AT4G25890	Chr4:13159483-13160495	Ler-0	th3	OK	37.2404	24.322	-0.614605	-1.97439	0.00075	0.0180924	yes
AT1G79620	Chr1:29957561-29962305	Ler-0	th3	OK	3.62738	2.37519	-0.610885	-1.80014	0.00255	0.0415149	yes
AT2G36160	Chr2:15169817-15171353	Ler-0	th3	OK	145.605	95.433	-0.609503	-2.27942	0.00015	0.00550216	yes
AT1G32450	Chr1:11715149-11719970	Ler-0	th3	OK	35.1743	23.0554	-0.609414	-2.25163	0.0001	0.00395277	yes
AT1G78850	Chr1:29641925-29643431	Ler-0	th3	OK	28.9583	18.9933	-0.608482	-2.19026	0.0001	0.00395277	yes
AT1G30230	Chr1:10638910-10640782	Ler-0	th3	OK	274.868	180.398	-0.607556	-2.09405	5e-05	0.00223957	yes
AT4G14320	Chr4:8241731-8243910	Ler-0	th3	OK	192.933	126.627	-0.607512	-2.29096	5e-05	0.00223957	yes
AT1G77330	Chr1:29062989-29064537	Ler-0	th3	OK	17.377	11.4199	-0.605631	-1.9978	0.00085	0.0195775	yes
AT1G49240	Chr1:18215871-18218313	Ler-0	th3	OK	62.2558	40.9271	-0.605152	-2.27115	0.0001	0.00395277	yes
AT3G23390	Chr3:8375371-8376392	Ler-0	th3	OK	154.357	101.491	-0.604919	-2.25286	5e-05	0.00223957	yes
AT2G35120	Chr2:14805638-14807369	Ler-0	th3	OK	44.3734	29.1865	-0.604395	-2.15444	0.0001	0.00395277	yes
AT2G33380	Chr2:14144830-14146471	Ler-0	th3	OK	29.1022	19.1475	-0.603972	-2.08441	0.0002	0.00693658	yes
AT5G39320	Chr5:15742761-15744943	Ler-0	th3	OK	27.1149	17.8516	-0.603035	-2.22839	0.0001	0.00395277	yes
AT4G18970	Chr4:10388721-10390991	Ler-0	th3	OK	25.3588	16.6994	-0.602691	-2.17226	5e-05	0.00223957	yes
AT4G08900	Chr4:5703346-5705346	Ler-0	th3	OK	9.07161	5.97554	-0.60229	-1.76425	0.002	0.035336	yes
AT2G19310	Chr2:8369793-8370406	Ler-0	th3	OK	47.6266	31.4004	-0.600981	-2.03118	0.0003	0.0093662	yes
AT4G22745	Chr4:11947312-11948757	Ler-0	th3	OK	15.6289	10.3217	-0.598545	-1.73393	0.0032	0.0474991	yes
AT5G41700	Chr5:16675581-16677509	Ler-0	th3	OK	136.749	90.3319	-0.598224	-2.25258	5e-05	0.00223957	yes
AT3G43980	Chr3:15778401-15779311	Ler-0	th3	OK	49.8356	32.934	-0.5976	-1.73396	0.00295	0.045219	yes
AT3G45600	Chr3:16732592-16735951	Ler-0	th3	OK	11.9426	7.89307	-0.597461	-1.77191	0.00185	0.0333805	yes
AT5G09530	Chr5:2959733-2961271	Ler-0	th3	OK	8.90044	5.88329	-0.597252	-1.80779	0.0018	0.0328104	yes
AT1G11545	Chr1:3878549-3880361	Ler-0	th3	OK	11.9808	7.91985	-0.597175	-1.77765	0.0018	0.0328104	yes
AT2G37180	Chr2:15617707-15619155	Ler-0	th3	OK	11.908	7.88155	-0.595378	-1.77609	0.00285	0.0442184	yes
AT2G31350	Chr2:13368291-13371057	Ler-0	th3	OK	20.3651	13.4891	-0.594313	-2.06948	0.00035	0.0104689	yes
AT5G60360	Chr5:24279896-24282397	Ler-0	th3	OK	172.373	114.212	-0.593818	-2.03241	0.00065	0.0163666	yes
AT5G23750	Chr5:8009805-8011619	Ler-0	th3	OK	13.9286	9.23595	-0.592718	-1.72347	0.00235	0.0394106	yes
AT4G39800	Chr4:18469347-18471967	Ler-0	th3	OK	73.4482	48.706	-0.592627	-2.14141	0.0003	0.0093662	yes
AT2G40510	Chr2:16918432-16919888	Ler-0	th3	OK	76.6041	50.8368	-0.591549	-2.13297	0.00025	0.00823798	yes
AT5G11260	Chr5:3593379-3594992	Ler-0	th3	OK	14.4654	9.60886	-0.590173	-1.71412	0.0033	0.0482998	yes
AT3G03160	Chr3:729767-730467	Ler-0	th3	OK	20.7627	13.812	-0.588067	-1.72365	0.00325	0.0481211	yes
AT1G55330	Chr1:20648464-20648891	Ler-0	th3	OK	131.186	87.2939	-0.587665	-2.11367	0.00035	0.0104689	yes

## Sheet: Table S4 FPKM profile
Table S4 FPKM profile
gene	status	Ler-0 FPKM	th3 FPKM	log2(fold_change)	test_stat	p_value	q_value	significant
AT3G30730	OK	0	6.51248	inf	#NAME?	0.00105	0.0225794	yes
AT4G03450	OK	0.0997657	1.19303	3.57994	2.84163	0.0004	0.0114643	yes
AT4G31870	OK	0.67735	6.66118	3.2978	3.72882	0.0003	0.0093662	yes
AT1G15125	OK	0.237793	2.05295	3.10992	2.53473	0.0033	0.0482998	yes
AT2G26010	OK	3.39637	28.8429	3.08615	5.22578	5e-05	0.00223957	yes
AT3G30720	OK	1.17613	9.52464	3.01762	3.96692	5e-05	0.00223957	yes
AT3G23550	OK	0.382708	3.07115	3.00446	4.01444	5e-05	0.00223957	yes
AT2G29470	OK	0.443709	3.46304	2.96436	2.84193	0.00155	0.0297436	yes
AT1G15520	OK	0.290412	2.22799	2.93957	5.2396	5e-05	0.00223957	yes
AT1G24147	OK	1.06073	6.94806	2.71155	3.69383	0.0004	0.0114643	yes
AT1G26390	OK	0.454919	2.89332	2.66905	3.88221	5e-05	0.00223957	yes
AT1G33960	OK	1.01548	6.14184	2.59651	4.75872	5e-05	0.00223957	yes
AT2G24850	OK	0.432375	2.56823	2.57042	3.59134	5e-05	0.00223957	yes
AT1G32350	OK	0.561566	3.21163	2.51578	3.51208	5e-05	0.00223957	yes
AT1G17250	OK	0.187879	1.06765	2.50656	2.54549	0.00265	0.0422932	yes
AT5G24200	OK	0.290284	1.60468	2.46675	2.88552	0.0014	0.0274262	yes
AT5G44420	OK	13.2267	72.875	2.46197	5.81053	5e-05	0.00223957	yes
AT2G20142	OK	0.47223	2.50483	2.40715	2.74127	0.0009	0.0203092	yes
AT2G26020	OK	14.9204	73.0248	2.2911	3.84864	5e-05	0.00223957	yes
AT1G03090	OK	6.1536	28.6087	2.21695	7.10124	5e-05	0.00223957	yes
AT5G20230	OK	1.34605	6.12644	2.18632	3.80539	5e-05	0.00223957	yes
AT4G14365	OK	0.996394	4.5315	2.1852	3.92552	5e-05	0.00223957	yes
AT5G52760	OK	0.838393	3.80872	2.18361	2.51704	0.0018	0.0328104	yes
AT3G11080	OK	0.220443	0.995271	2.17468	2.89262	5e-05	0.00223957	yes
AT2G46400	OK	1.01404	4.53843	2.16208	3.72629	5e-05	0.00223957	yes
AT2G26560	OK	2.59296	11.569	2.15759	5.21448	5e-05	0.00223957	yes
AT5G44430	OK	4.21245	18.3197	2.12067	3.32378	5e-05	0.00223957	yes
AT1G65500	OK	1.49545	6.18627	2.04849	2.52995	0.00105	0.0225794	yes
AT1G73325	OK	1.83941	7.58361	2.04364	3.29385	5e-05	0.00223957	yes
AT5G60900	OK	0.392854	1.56162	1.99098	2.9898	0.0001	0.00395277	yes
AT2G41100	OK	11.2736	43.9053	1.96145	6.09798	5e-05	0.00223957	yes
AT3G60420	OK	2.10583	8.02585	1.93026	3.70356	5e-05	0.00223957	yes
AT1G56510	OK	0.934415	3.54081	1.92195	4.88797	5e-05	0.00223957	yes
AT3G26830	OK	0.743727	2.7252	1.87352	3.09489	5e-05	0.00223957	yes
AT3G49160	OK	1.37008	5.01094	1.87082	4.594	5e-05	0.00223957	yes
AT2G18660	OK	0.807589	2.90251	1.84561	2.20338	0.0021	0.0365236	yes
AT2G17730	OK	0.459388	1.63574	1.83216	1.96122	0.00095	0.0209859	yes
AT2G25735	OK	0.832419	2.95023	1.82545	2.10167	0.0028	0.0437856	yes
AT2G04450	OK	0.842765	2.97632	1.82033	2.99579	5e-05	0.00223957	yes
AT4G26150	OK	0.513144	1.78935	1.802	2.37458	0.0012	0.0247597	yes
AT3G48640	OK	0.907129	3.13952	1.79117	2.16953	0.00325	0.0481211	yes
AT5G10760	OK	1.39918	4.76822	1.76887	3.81384	5e-05	0.00223957	yes
AT1G01480	OK	0.378039	1.28335	1.76331	2.02665	0.00125	0.0253801	yes
AT1G07450	OK	0.635615	2.14586	1.75533	2.17494	0.00195	0.0346242	yes
AT1G21520	OK	3.23242	10.8879	1.75204	3.32434	5e-05	0.00223957	yes
AT1G18570	OK	0.52073	1.74043	1.74083	2.55253	0.0002	0.00693658	yes
AT3G57620	OK	0.743777	2.47579	1.73495	3.02329	5e-05	0.00223957	yes
AT3G22231	OK	1.6497	5.48445	1.73314	2.2239	0.00185	0.0333805	yes
AT3G47480	OK	3.65314	11.9327	1.70771	3.26877	5e-05	0.00223957	yes
AT1G14880	OK	17.1323	55.4367	1.69412	5.04442	5e-05	0.00223957	yes
AT3G44860	OK	2.44366	7.84948	1.68355	3.78231	5e-05	0.00223957	yes
AT2G14610	OK	13.0423	41.3073	1.6632	4.37574	5e-05	0.00223957	yes
AT3G47340	OK	2.48958	7.80832	1.64911	4.69778	5e-05	0.00223957	yes
AT1G13470	OK	2.04561	6.2899	1.62051	3.41417	5e-05	0.00223957	yes
AT3G15500	OK	0.990616	3.03247	1.6141	2.7541	0.0001	0.00395277	yes
AT3G56710	OK	2.19817	6.70453	1.60883	2.95455	5e-05	0.00223957	yes
AT5G41750	OK	1.26514	3.7994	1.58648	4.29566	5e-05	0.00223957	yes
AT2G18690	OK	0.516156	1.54504	1.58176	1.7147	0.0009	0.0203092	yes
AT5G54720	OK	1.48282	4.43811	1.5816	2.44679	0.00045	0.0125739	yes
AT2G30750	OK	0.500441	1.49678	1.58059	2.23661	0.00185	0.0333805	yes
AT4G23260	OK	2.35815	7.04191	1.57831	4.27884	5e-05	0.00223957	yes
AT2G04050	OK	1.10714	3.30539	1.57799	2.88548	5e-05	0.00223957	yes
AT3G23120	OK	0.346476	1.0318	1.57433	2.22621	0.00145	0.0281888	yes
AT3G15356	OK	3.46806	10.1102	1.54362	3.64277	5e-05	0.00223957	yes
AT3G56400	OK	6.88531	20.0551	1.54238	4.32603	5e-05	0.00223957	yes
AT1G51270	OK	1.61919	4.63908	1.51857	3.32921	5e-05	0.00223957	yes
AT1G08630	OK	0.885079	2.51249	1.50524	2.1039	5e-05	0.00223957	yes
AT2G43570	OK	1.41399	3.99237	1.49748	2.57929	5e-05	0.00223957	yes
AT1G72900	OK	2.27313	6.10089	1.42434	3.23631	5e-05	0.00223957	yes
AT5G45820	OK	5.67404	15.1995	1.42157	4.45157	5e-05	0.00223957	yes
AT2G38470	OK	3.27997	8.68634	1.40506	3.67854	5e-05	0.00223957	yes
AT1G07135	OK	1.57619	4.16378	1.40145	2.10798	0.0017	0.0315686	yes
AT1G72520	OK	0.69699	1.81297	1.37915	2.87669	5e-05	0.00223957	yes
AT5G22300	OK	2.55337	6.52873	1.3544	3.26333	5e-05	0.00223957	yes
AT1G22400	OK	1.0099	2.57809	1.35209	2.56028	0.0001	0.00395277	yes
AT2G31865	OK	0.848863	2.15681	1.34529	2.37794	0.00015	0.00550216	yes
AT2G43590	OK	3.44033	8.52438	1.30905	3.11671	5e-05	0.00223957	yes
AT3G11980	OK	3.60967	8.92941	1.3067	3.98586	5e-05	0.00223957	yes
AT5G52750	OK	2.16069	5.33546	1.30412	2.02295	0.0013	0.0260394	yes
AT2G30600	OK	6.76263	16.663	1.30099	4.60604	5e-05	0.00223957	yes
AT1G73805	OK	0.594952	1.46439	1.29946	1.99376	0.0021	0.0365236	yes
AT3G61280	OK	0.79472	1.94501	1.29126	2.19182	0.0002	0.00693658	yes
AT5G03350	OK	2.53378	6.19814	1.29055	2.58681	5e-05	0.00223957	yes
AT1G52890	OK	1.48098	3.61658	1.28807	2.44921	0.0002	0.00693658	yes
AT1G10980	OK	0.602853	1.46884	1.2848	2.08665	0.00135	0.0267405	yes
AT3G04210	OK	3.81504	9.25872	1.27911	3.79173	5e-05	0.00223957	yes
AT1G59650	OK	1.47101	3.55923	1.27476	2.97014	5e-05	0.00223957	yes
AT4G14400	OK	1.45825	3.52211	1.2722	2.93621	5e-05	0.00223957	yes
AT5G44568	OK	3.33023	7.97872	1.26053	1.90345	0.00285	0.0442184	yes
AT5G13380	OK	0.776126	1.85243	1.25506	2.28831	0.00035	0.0104689	yes
AT4G21380	OK	0.944263	2.24738	1.25098	2.80535	5e-05	0.00223957	yes
AT2G15080	OK	0.723031	1.70766	1.23989	2.52777	5e-05	0.00223957	yes
AT1G09500	OK	5.16693	12.1781	1.23691	3.38111	5e-05	0.00223957	yes
AT2G24600	OK	0.588231	1.38209	1.23239	1.71942	0.00085	0.0195775	yes
AT4G23130	OK	0.937942	2.17745	1.21507	2.34656	0.00015	0.00550216	yes
AT2G30770	OK	1.7903	4.15514	1.2147	2.67528	5e-05	0.00223957	yes
AT4G33050	OK	4.14467	9.59729	1.21137	3.58046	5e-05	0.00223957	yes
AT4G18205	OK	1.2609	2.90272	1.20296	2.2701	0.00035	0.0104689	yes
AT1G02610	OK	3.43943	7.91436	1.2023	2.70086	5e-05	0.00223957	yes
AT1G10340	OK	0.754178	1.7286	1.19663	1.9491	0.00085	0.0195775	yes
AT1G16260	OK	1.51198	3.45891	1.19388	2.76432	5e-05	0.00223957	yes
AT3G57520	OK	19.135	43.6493	1.18974	4.36882	5e-05	0.00223957	yes
AT2G45880	OK	2.96725	6.67655	1.16998	3.63837	5e-05	0.00223957	yes
AT2G29720	OK	1.37039	3.07849	1.16763	2.32211	0.0003	0.0093662	yes
AT1G76650	OK	1.8057	4.03871	1.16134	1.69853	0.0027	0.0427089	yes
AT2G29350	OK	2.70308	5.95801	1.14023	2.39321	5e-05	0.00223957	yes
AT3G22060	OK	7.11834	15.6346	1.13513	3.26118	5e-05	0.00223957	yes
AT1G71030	OK	10.9603	23.8082	1.11917	3.57718	5e-05	0.00223957	yes
AT1G17600	OK	0.528967	1.14689	1.11647	2.11351	0.00105	0.0225794	yes
AT1G79245	OK	4.09989	8.87009	1.11336	3.80443	5e-05	0.00223957	yes
AT4G00970	OK	0.987035	2.135	1.11306	2.18282	0.0007	0.0172361	yes
AT2G46790	OK	0.926079	1.99741	1.10892	1.97069	0.00085	0.0195775	yes
AT1G74360	OK	0.867658	1.86557	1.10441	1.86075	0.00185	0.0333805	yes
AT3G25760	OK	2.01019	4.30423	1.09842	2.06188	0.0012	0.0247597	yes
AT1G02920	OK	6.40415	13.6527	1.09211	2.77069	5e-05	0.00223957	yes
AT1G69020	OK	0.78272	1.6681	1.09164	2.08941	0.00095	0.0209859	yes
AT3G30775	OK	5.28719	11.2528	1.08971	3.46246	5e-05	0.00223957	yes
AT3G63480	OK	1.23367	2.61493	1.08382	1.88044	0.00185	0.0333805	yes
AT5G61010	OK	2.93504	6.19033	1.07664	3.33902	5e-05	0.00223957	yes
AT1G23090	OK	2.20388	4.63279	1.07184	2.91108	5e-05	0.00223957	yes
AT4G13920	OK	0.910824	1.91028	1.06854	2.03433	0.00115	0.0240905	yes
AT2G18700	OK	8.15797	17.0879	1.06669	3.83831	5e-05	0.00223957	yes
AT2G36885	OK	2.53524	5.28832	1.06068	2.08461	0.00075	0.0180924	yes
AT5G60800	OK	3.45511	7.20138	1.05954	2.53903	5e-05	0.00223957	yes
AT2G03980	OK	1.12524	2.33821	1.05517	1.88046	0.0028	0.0437856	yes
AT2G29090	OK	1.11206	2.3042	1.05103	2.05946	0.00065	0.0163666	yes
AT1G32780	OK	1.56558	3.22787	1.04389	2.24998	0.00025	0.00823798	yes
AT1G77210	OK	1.27476	2.61977	1.03921	2.13268	0.0007	0.0172361	yes
AT4G37610	OK	15.9085	32.6205	1.03598	3.66759	5e-05	0.00223957	yes
AT1G71140	OK	1.07381	2.20164	1.03583	1.86078	0.00235	0.0394106	yes
AT5G54710	OK	3.78976	7.74914	1.03193	3.03762	5e-05	0.00223957	yes
AT1G76470	OK	1.60288	3.27367	1.03024	1.8465	0.0025	0.0411899	yes
AT1G30860	OK	0.702593	1.43176	1.02703	1.96939	0.0012	0.0247597	yes
AT2G31870	OK	1.15566	2.35199	1.02517	2.03296	0.00075	0.0180924	yes
AT5G57560	OK	4.29916	8.69786	1.01661	2.56256	5e-05	0.00223957	yes
AT1G21250	OK	4.32545	8.74898	1.01626	3.09478	5e-05	0.00223957	yes
AT5G43450	OK	2.68593	5.42277	1.01361	2.40169	0.00015	0.00550216	yes
AT2G29670	OK	5.01907	10.0847	1.00668	3.2867	5e-05	0.00223957	yes
AT3G55950	OK	0.618623	1.2401	1.00333	1.85848	0.0019	0.0339052	yes
AT1G57770	OK	3.43778	6.88483	1.00195	2.89611	5e-05	0.00223957	yes
AT4G30270	OK	18.5126	36.9085	0.995449	3.41271	5e-05	0.00223957	yes
AT3G25770	OK	15.1376	30.158	0.994398	3.32866	5e-05	0.00223957	yes
AT2G26440	OK	1.12743	2.23814	0.989257	1.89481	0.0019	0.0339052	yes
AT2G07787	OK	2.21367	4.3888	0.987384	2.10112	0.0005	0.0134442	yes
AT2G23170	OK	1.69585	3.35347	0.983646	2.35701	0.0001	0.00395277	yes
AT5G02780	OK	2.17443	4.2864	0.979128	1.84766	0.0021	0.0365236	yes
AT2G32290	OK	3.78791	7.45759	0.977307	2.84062	5e-05	0.00223957	yes
AT2G48030	OK	1.02975	2.02385	0.974807	1.84035	0.0027	0.0427089	yes
AT5G41080	OK	2.92886	5.74704	0.972479	2.38591	0.0001	0.00395277	yes
AT1G35350	OK	1.9219	3.76898	0.971641	2.47917	5e-05	0.00223957	yes
AT1G05490	OK	0.677741	1.32667	0.969001	2.24802	0.00035	0.0104689	yes
AT1G05680	OK	2.5331	4.95231	0.967197	2.34549	0.0001	0.00395277	yes
AT3G51740	OK	1.65824	3.24151	0.967014	2.57061	5e-05	0.00223957	yes
AT4G25940	OK	1.36267	2.65656	0.96312	2.12399	0.00065	0.0163666	yes
AT2G12905	OK	73.3343	142.935	0.962795	2.19227	0.0003	0.0093662	yes
AT2G39250	OK	2.24174	4.36741	0.96216	2.0611	0.00085	0.0195775	yes
AT2G28240	OK	0.752413	1.46501	0.96131	1.7609	0.0033	0.0482998	yes
AT1G74710	OK	2.22053	4.32095	0.96044	2.47756	0.00015	0.00550216	yes
AT5G20250	OK	33.6885	65.3825	0.956648	3.41551	5e-05	0.00223957	yes
AT2G18193	OK	3.41097	6.58874	0.949818	2.63192	5e-05	0.00223957	yes
AT1G47980	OK	4.90109	9.412	0.941397	2.48303	0.0001	0.00395277	yes
AT1G02930	OK	15.546	29.7847	0.938025	2.8859	5e-05	0.00223957	yes
AT3G54500	OK	27.1396	51.53	0.925014	3.38888	5e-05	0.00223957	yes
AT3G50930	OK	1.58985	3.01149	0.921593	2.20429	0.00025	0.00823798	yes
AT4G14080	OK	1.38621	2.62404	0.92064	1.82573	0.00225	0.0383835	yes
AT4G33010	OK	125.236	236.745	0.918686	2.42393	5e-05	0.00223957	yes
AT5G65450	OK	1.17347	2.2149	0.916459	1.96432	0.0009	0.0203092	yes
AT1G62130	OK	0.821968	1.54883	0.914025	1.98322	0.0012	0.0247597	yes
AT4G24120	OK	2.58446	4.83594	0.903931	2.57462	5e-05	0.00223957	yes
AT4G37370	OK	1.50837	2.81802	0.901689	1.86404	0.00255	0.0415149	yes
AT3G13080	OK	7.63102	14.255	0.901523	3.29411	5e-05	0.00223957	yes
AT3G28540	OK	3.00765	5.59507	0.895519	2.33288	0.0003	0.0093662	yes
AT1G21130	OK	7.34725	13.6132	0.889735	2.76445	5e-05	0.00223957	yes
AT4G27300	OK	3.19735	5.90459	0.884962	2.62207	5e-05	0.00223957	yes
AT1G74170	OK	0.875494	1.61623	0.884466	2.01331	0.00105	0.0225794	yes
AT1G75750	OK	85.9765	158.641	0.883747	3.27917	5e-05	0.00223957	yes
AT5G47220	OK	2.98967	5.50804	0.881554	1.82361	0.0028	0.0437856	yes
AT1G31580	OK	7.51889	13.8395	0.880197	2.03122	0.00045	0.0125739	yes
AT2G07678	OK	6.295	11.552	0.875862	2.09679	0.0005	0.0134442	yes
AT2G41040	OK	4.78238	8.70604	0.864288	2.00539	0.0004	0.0114643	yes
AT4G35770	OK	23.3319	42.3768	0.86097	3.01608	5e-05	0.00223957	yes
AT1G72910	OK	4.22776	7.63323	0.852403	2.30416	5e-05	0.00223957	yes
AT2G40000	OK	15.8733	28.6235	0.850599	3.06801	5e-05	0.00223957	yes
AT2G32530	OK	2.93135	5.26175	0.843979	2.48175	5e-05	0.00223957	yes
AT3G15450	OK	75.211	134.974	0.843664	2.60499	5e-05	0.00223957	yes
AT2G39210	OK	1.59463	2.85432	0.839926	1.89827	0.0012	0.0247597	yes
AT3G05370	OK	1.29383	2.31409	0.838797	1.93813	0.0011	0.0232894	yes
AT1G11720	OK	6.14699	10.9764	0.836454	3.0372	5e-05	0.00223957	yes
AT1G63860	OK	1.08673	1.93918	0.835447	1.98025	0.00085	0.0195775	yes
AT4G33070	OK	3.5341	6.29691	0.8333	2.34296	5e-05	0.00223957	yes
AT5G54610	OK	4.49024	7.9666	0.827171	2.07878	0.00035	0.0104689	yes
AT1G56120	OK	4.6849	8.286	0.822658	2.59966	5e-05	0.00223957	yes
AT1G55540	OK	1.39268	2.4608	0.821268	2.52963	5e-05	0.00223957	yes
AT3G23670	OK	2.2565	3.9824	0.819556	2.61049	5e-05	0.00223957	yes
AT5G51720	OK	52.1813	92.0402	0.818731	2.82693	5e-05	0.00223957	yes
AT2G14560	OK	30.8476	54.4058	0.818602	2.34347	5e-05	0.00223957	yes
AT4G33660	OK	7.2744	12.8257	0.818138	1.7637	0.00305	0.0461565	yes
AT3G04960	OK	1.42686	2.51531	0.817897	1.74664	0.00255	0.0415149	yes
AT2G20870	OK	7.9435	14.0001	0.817591	2.0739	0.0004	0.0114643	yes
AT1G64400	OK	2.79951	4.92922	0.816186	2.32242	0.0001	0.00395277	yes
AT3G09450	OK	1.22966	2.15914	0.812197	1.77547	0.003	0.0455545	yes
AT1G17420	OK	1.04357	1.83172	0.811675	1.85504	0.00225	0.0383835	yes
AT4G11900	OK	2.34088	4.0955	0.806987	2.25425	5e-05	0.00223957	yes
AT1G78540	OK	1.52228	2.65962	0.804989	1.8912	0.00135	0.0267405	yes
AT5G52640	OK	3.87732	6.70315	0.789781	2.48121	0.00015	0.00550216	yes
AT1G72250	OK	2.49856	4.30729	0.785684	2.46192	5e-05	0.00223957	yes
AT3G60140	OK	2.34987	4.04287	0.782795	1.9286	0.00115	0.0240905	yes
AT2G19800	OK	3.42891	5.87514	0.776871	1.93715	0.00135	0.0267405	yes
AT4G12320	OK	10.0876	17.1997	0.769794	2.70821	5e-05	0.00223957	yes
AT2G22610	OK	3.09602	5.27811	0.769608	2.3482	5e-05	0.00223957	yes
AT1G19650	OK	3.83244	6.53313	0.769511	2.38221	0.0001	0.00395277	yes
AT2G05160	OK	2.30823	3.9295	0.76756	2.08666	0.00075	0.0180924	yes
AT1G03400	OK	4.08384	6.94618	0.766295	1.96407	0.0011	0.0232894	yes
AT2G20720	OK	2.27677	3.86491	0.763445	1.81359	0.00235	0.0394106	yes
AT1G66880	OK	1.77993	3.01918	0.76234	2.25325	0.0001	0.00395277	yes
AT1G15380	OK	5.22764	8.86382	0.76177	1.90711	0.00135	0.0267405	yes
AT1G53140	OK	1.88054	3.18392	0.75966	1.99434	0.00095	0.0209859	yes
AT1G76570	OK	4.80514	8.13077	0.758815	1.92825	0.0014	0.0274262	yes
AT4G16990	OK	11.546	19.4672	0.753649	2.77266	5e-05	0.00223957	yes
AT2G29650	OK	13.5997	22.8466	0.748409	2.75437	5e-05	0.00223957	yes
AT3G14900	OK	1.97666	3.32015	0.748183	1.80942	0.0028	0.0437856	yes
AT5G13320	OK	2.05698	3.45442	0.747915	1.82746	0.0021	0.0365236	yes
AT5G24210	OK	11.4987	19.292	0.746529	2.54896	5e-05	0.00223957	yes
AT5G20150	OK	6.87317	11.5269	0.745957	2.10647	0.0004	0.0114643	yes
AT5G47240	OK	4.57577	7.67327	0.745827	2.10419	0.0005	0.0134442	yes
AT1G70700	OK	27.5442	46.101	0.743047	2.7628	5e-05	0.00223957	yes
AT1G13260	OK	6.68958	11.1956	0.742939	2.35291	0.00015	0.00550216	yes
AT3G17360	OK	1.6233	2.70679	0.737654	2.3892	5e-05	0.00223957	yes
AT5G02810	OK	8.56272	14.2675	0.736589	2.68268	5e-05	0.00223957	yes
AT4G36040	OK	11.9108	19.8439	0.736428	2.41458	5e-05	0.00223957	yes
AT4G23180	OK	3.61828	6.00775	0.73152	2.16681	0.00035	0.0104689	yes
AT2G32160	OK	12.1677	20.1963	0.731031	2.56393	5e-05	0.00223957	yes
AT4G02110	OK	1.09601	1.8181	0.730176	1.87869	0.0011	0.0232894	yes
AT4G13250	OK	27.7381	46.0124	0.730157	2.72945	5e-05	0.00223957	yes
AT1G26150	OK	2.40636	3.98842	0.728965	2.11689	0.00015	0.00550216	yes
AT5G18670	OK	26.6903	44.194	0.727534	2.70939	5e-05	0.00223957	yes
AT5G42530	OK	163.466	270.216	0.725125	2.36392	5e-05	0.00223957	yes
AT3G24080	OK	6.07474	10.0347	0.724105	2.33848	0.0001	0.00395277	yes
AT5G12050	OK	4.24031	6.98837	0.720785	1.95955	0.0007	0.0172361	yes
AT2G23840	OK	8.57414	14.0939	0.717011	2.1711	0.00035	0.0104689	yes
AT1G67120	OK	4.11484	6.75965	0.716112	2.65285	5e-05	0.00223957	yes
AT3G23020	OK	1.7329	2.84324	0.714347	1.80985	0.0019	0.0339052	yes
AT3G12320	OK	9.52283	15.6056	0.712606	2.28041	0.00015	0.00550216	yes
AT5G46450	OK	3.61104	5.9114	0.711088	2.3487	0.0002	0.00693658	yes
AT4G15810	OK	2.02759	3.3167	0.709984	1.92901	0.0009	0.0203092	yes
AT5G24150	OK	7.05196	11.5213	0.708202	2.35119	5e-05	0.00223957	yes
AT1G06690	OK	5.32054	8.68455	0.706878	2.03202	0.0006	0.0153461	yes
AT3G13000	OK	3.4319	5.60122	0.706736	2.12207	0.0002	0.00693658	yes
AT4G34150	OK	6.72192	10.9642	0.705851	2.0444	0.00025	0.00823798	yes
AT4G29590	OK	7.98795	13.027	0.70561	2.17205	0.0003	0.0093662	yes
AT2G31070	OK	3.89233	6.34651	0.705328	2.10508	0.00045	0.0125739	yes
AT3G10310	OK	1.52401	2.48287	0.704142	1.78486	0.00245	0.0406668	yes
AT2G38270	OK	10.3651	16.882	0.703755	2.15628	0.00045	0.0125739	yes
AT3G61060	OK	15.8989	25.8237	0.699764	2.03407	0.00045	0.0125739	yes
AT5G57340	OK	4.06336	6.5975	0.699248	1.85102	0.00175	0.0323623	yes
AT5G24530	OK	7.71586	12.5232	0.698708	2.07694	0.00025	0.00823798	yes
AT5G67480	OK	7.72029	12.5023	0.695469	2.26928	0.00015	0.00550216	yes
AT4G14330	OK	3.86602	6.2574	0.694714	2.25066	0.0002	0.00693658	yes
AT3G49620	OK	6.6538	10.7652	0.694129	1.94035	0.0011	0.0232894	yes
AT5G35970	OK	13.227	21.3445	0.690383	2.58043	5e-05	0.00223957	yes
AT2G43010	OK	4.33055	6.98239	0.68917	2.02153	0.0004	0.0114643	yes
AT4G26660	OK	2.97965	4.80103	0.688198	2.06353	0.00035	0.0104689	yes
AT5G64170	OK	9.34757	14.995	0.681822	2.46077	5e-05	0.00223957	yes
AT5G09330	OK	2.51206	4.02959	0.681762	1.68963	0.0032	0.0474991	yes
AT1G74640	OK	6.59136	10.5699	0.681309	2.03794	0.00045	0.0125739	yes
AT5G03545	OK	9.18479	14.7182	0.680282	1.76309	0.00275	0.0433843	yes
AT3G19050	OK	3.43753	5.50637	0.679729	2.5109	0.0001	0.00395277	yes
AT4G22490	OK	15.3875	24.6435	0.679447	1.96025	0.0006	0.0153461	yes
AT5G19240	OK	15.501	24.807	0.678385	2.07296	0.0004	0.0114643	yes
AT1G03130	OK	186.784	298.636	0.677019	2.34607	0.0001	0.00395277	yes
AT2G20290	OK	2.23959	3.57854	0.676136	2.14122	0.0003	0.0093662	yes
AT5G44130	OK	8.60242	13.7239	0.673875	1.92285	0.00135	0.0267405	yes
AT5G11242,AT5G11250,transcript:AT5G11242.1	OK	2.54198	4.0544	0.673533	1.57408	0.0026	0.0420601	yes
AT4G31940	OK	5.24692	8.36269	0.672497	2.06631	0.00065	0.0163666	yes
AT2G40300	OK	14.5967	23.179	0.667173	2.22746	0.00025	0.00823798	yes
AT4G04770	OK	24.0561	38.0887	0.662959	2.48247	5e-05	0.00223957	yes
AT1G61380	OK	4.37007	6.9178	0.662656	2.18489	0.00025	0.00823798	yes
AT3G19170	OK	33.6524	53.2708	0.662637	2.33315	5e-05	0.00223957	yes
AT3G28220	OK	11.9791	18.9571	0.662227	2.27177	0.00015	0.00550216	yes
AT1G75380	OK	110.423	174.685	0.661715	2.28571	0.00015	0.00550216	yes
AT4G27010	OK	1.71911	2.71274	0.658089	2.21416	5e-05	0.00223957	yes
AT1G70820	OK	13.9913	22.0697	0.65754	2.41862	5e-05	0.00223957	yes
AT4G13340	OK	2.56108	4.0363	0.65628	1.83954	0.0023	0.0389384	yes
AT1G58290	OK	36.1063	56.8998	0.656173	2.44884	5e-05	0.00223957	yes
AT1G20630	OK	6.1021	9.61604	0.656136	2.15812	0.00015	0.00550216	yes
AT4G18880	OK	3.55129	5.58922	0.654303	1.846	0.0017	0.0315686	yes
AT5G55820	OK	1.5354	2.41461	0.653173	1.77148	0.00245	0.0406668	yes
AT2G46980	OK	2.15499	3.38833	0.652892	1.67841	0.0022	0.0378566	yes
AT1G72450	OK	20.0431	31.4058	0.647927	2.32983	0.0001	0.00395277	yes
AT1G21270	OK	6.81948	10.6722	0.646117	1.93156	0.0008	0.0188645	yes
AT3G10010	OK	3.56862	5.58404	0.645945	2.22856	0.0001	0.00395277	yes
AT1G79600	OK	21.6727	33.8742	0.644311	2.40348	5e-05	0.00223957	yes
AT5G04290	OK	2.68569	4.19736	0.644189	2.10959	0.0003	0.0093662	yes
AT2G40520	OK	2.99875	4.68414	0.643422	1.67192	0.0033	0.0482998	yes
AT3G48110	OK	6.08242	9.49441	0.642434	2.29168	5e-05	0.00223957	yes
AT1G66980	OK	3.00662	4.68827	0.640915	2.02881	0.0004	0.0114643	yes
AT3G05750	OK	2.40537	3.7498	0.640554	1.75964	0.0026	0.0420601	yes
AT3G09650	OK	5.09107	7.93623	0.640483	2.03008	0.0004	0.0114643	yes
AT4G19520	OK	2.76307	4.30139	0.63853	2.17042	0.00015	0.00550216	yes
AT4G12720	OK	8.87462	13.8066	0.637601	2.07938	0.0003	0.0093662	yes
AT1G63360	OK	9.45023	14.6958	0.636981	2.33228	0.0001	0.00395277	yes
AT3G60850	OK	3.46008	5.37672	0.635922	1.86813	0.00125	0.0253801	yes
AT1G70290	OK	18.6701	29.0108	0.63586	2.39173	5e-05	0.00223957	yes
AT5G49430	OK	3.5875	5.57288	0.635445	2.24233	0.00015	0.00550216	yes
AT5G08350	OK	7.72217	11.9403	0.628765	1.73698	0.00265	0.0422932	yes
AT2G23200	OK	4.20126	6.4928	0.628016	1.99817	0.0006	0.0153461	yes
AT3G55980	OK	6.61296	10.2166	0.627549	2.11574	0.00025	0.00823798	yes
AT2G28620	OK	4.09117	6.32011	0.627436	2.08644	0.0004	0.0114643	yes
AT5G06980	OK	9.15122	14.1212	0.625825	1.98873	0.00055	0.0143346	yes
AT5G46470	OK	3.13835	4.84128	0.625384	2.14749	0.0003	0.0093662	yes
AT5G60930	OK	3.88833	5.99657	0.624985	2.14723	0.0003	0.0093662	yes
AT3G43190	OK	5.50602	8.48614	0.624099	2.01589	0.0006	0.0153461	yes
AT4G08850	OK	5.77156	8.89524	0.624072	2.17501	5e-05	0.00223957	yes
AT2G37540	OK	6.38489	9.8351	0.623278	1.76063	0.0032	0.0474991	yes
AT3G29390	OK	3.22473	4.96285	0.621989	1.75404	0.00285	0.0442184	yes
AT5G05730	OK	8.57965	13.1796	0.619319	2.14504	0.0003	0.0093662	yes
AT1G53510	OK	4.61016	7.07971	0.618872	2.00411	0.00055	0.0143346	yes
AT5G16540	OK	5.70801	8.75875	0.617736	1.85445	0.00125	0.0253801	yes
AT4G32730	OK	2.51979	3.85684	0.614117	1.78509	0.00235	0.0394106	yes
AT5G05580	OK	7.65687	11.7123	0.613196	1.90292	0.0014	0.0274262	yes
AT3G23070	OK	7.91521	12.1027	0.612633	1.93004	0.0011	0.0232894	yes
AT1G36180	OK	1.17312	1.78988	0.609506	1.7997	0.0013	0.0260394	yes
AT3G07700	OK	13.4144	20.4601	0.609031	2.00875	0.00035	0.0104689	yes
AT1G80920	OK	76.3934	116.502	0.608829	2.09874	0.0004	0.0114643	yes
AT2G07783	OK	3.69206	5.6187	0.605808	1.76825	0.00225	0.0383835	yes
AT4G32700	OK	1.53114	2.32975	0.605567	1.96916	0.0011	0.0232894	yes
AT4G10180	OK	4.17591	6.35221	0.605168	1.75867	0.0025	0.0411899	yes
AT5G22800	OK	22.4442	34.1356	0.604939	2.25942	5e-05	0.00223957	yes
AT3G02170	OK	5.63384	8.56484	0.604308	2.12513	0.0004	0.0114643	yes
AT5G15700	OK	2.01783	3.06347	0.602365	1.77344	0.00235	0.0394106	yes
AT1G55860	OK	8.62655	13.0851	0.601071	1.71407	0.0027	0.0427089	yes
AT3G08730	OK	19.3152	29.2856	0.600452	2.23822	0.00015	0.00550216	yes
AT5G45110	OK	3.95186	5.98865	0.599701	1.8386	0.0018	0.0328104	yes
AT1G19670	OK	23.5322	35.622	0.598131	2.19022	0.0002	0.00693658	yes
AT5G37380	OK	4.15646	6.28577	0.596736	1.70312	0.0031	0.046636	yes
AT4G02520	OK	57.2655	86.5513	0.595888	1.97926	0.0007	0.0172361	yes
AT2G07680	OK	2.26266	3.41846	0.595324	1.86932	0.0019	0.0339052	yes
AT4G16890	OK	2.72534	4.11076	0.592968	1.91099	0.0009	0.0203092	yes
AT1G25560	OK	8.10641	12.2243	0.592619	1.86945	0.0017	0.0315686	yes
AT1G52870	OK	30.8625	46.5375	0.592536	2.22586	5e-05	0.00223957	yes
AT4G13750	OK	1.34052	2.01573	0.588509	1.9074	0.001	0.0219005	yes
AT1G65230	OK	25.8418	38.8363	0.587697	2.09277	0.0003	0.0093662	yes
AT1G52000	OK	4.09507	6.15396	0.587626	1.82283	0.0026	0.0420601	yes
AT1G23390	OK	21.6588	32.544	0.587437	2.16921	0.0001	0.00395277	yes
AT1G50620	OK	3.84912	5.77809	0.586065	1.76452	0.00315	0.0471891	yes
AT1G68890	OK	4.80469	7.20334	0.584223	2.12817	0.0002	0.00693658	yes
AT3G01060	OK	17.0404	25.5457	0.584118	2.12904	0.00015	0.00550216	yes
AT1G18485	OK	2.84805	4.26854	0.58377	1.7903	0.00215	0.0372117	yes
AT5G43810	OK	7.84357	11.7319	0.580859	2.12098	5e-05	0.00223957	yes
AT4G16920	OK	4.43395	6.62283	0.578857	2.03737	0.0003	0.0093662	yes
AT3G23890	OK	7.06603	10.5521	0.578557	2.14031	0.0003	0.0093662	yes
AT1G19660	OK	67.725	101.093	0.577928	2.15584	0.00035	0.0104689	yes
AT2G20670	OK	37.8873	56.4966	0.576449	2.14913	0.00035	0.0104689	yes
AT2G36490	OK	11.3889	16.9809	0.576288	2.15623	0.00025	0.00823798	yes
AT4G24350	OK	10.8038	16.0928	0.574883	1.74562	0.00255	0.0415149	yes
AT2G26080	OK	64.8999	96.6214	0.574126	1.85462	0.0014	0.0274262	yes
AT3G56040	OK	14.7482	21.9552	0.57402	2.11505	0.0002	0.00693658	yes
AT1G10930	OK	2.62726	3.90016	0.569976	1.81913	0.0019	0.0339052	yes
AT1G65440	OK	10.7652	15.9749	0.569429	2.06757	0.00035	0.0104689	yes
AT2G07727	OK	49.0964	72.8347	0.56901	2.11497	0.00025	0.00823798	yes
AT2G43800	OK	3.01057	4.46501	0.568627	1.71717	0.0033	0.0482998	yes
AT5G40060	OK	3.31392	4.91404	0.568368	1.87049	0.0016	0.0303438	yes
AT1G76580	OK	3.85845	5.72018	0.568039	1.93503	0.00135	0.0267405	yes
AT1G29940	OK	5.80252	8.59845	0.567398	2.04629	0.00025	0.00823798	yes
AT4G31390	OK	14.5943	21.5965	0.565385	2.10657	0.00015	0.00550216	yes
AT3G45640	OK	14.1432	20.8941	0.562994	1.98211	0.00065	0.0163666	yes
AT4G10120	OK	20.7237	30.6072	0.56259	2.07712	0.0003	0.0093662	yes
AT1G72300	OK	2.65671	3.92189	0.561909	1.76224	0.00255	0.0415149	yes
AT3G50790	OK	7.58334	11.1929	0.561679	1.77461	0.00265	0.0422932	yes
AT1G70070	OK	4.7967	7.07763	0.561226	1.96355	0.00055	0.0143346	yes
AT5G51070	OK	19.6536	28.9706	0.559799	2.06938	0.0006	0.0153461	yes
AT4G29750	OK	7.12221	10.496	0.559444	1.98504	0.0007	0.017236	yes
AT5G67030	OK	69.2663	102.021	0.558641	1.91872	0.0007	0.0172361	yes
AT3G30180	OK	5.73274	8.44279	0.558494	1.75185	0.00305	0.0461565	yes
AT4G04350	OK	11.5444	17.0003	0.558369	2.05768	0.00035	0.0104689	yes
AT5G64580	OK	9.18978	13.5299	0.558049	2.02828	0.00065	0.0163666	yes
AT1G10920	OK	4.21093	6.19711	0.557458	1.83107	0.0016	0.0303438	yes
AT5G48300	OK	46.0672	67.7697	0.556898	2.06678	0.0006	0.0153461	yes
AT4G18240	OK	20.133	29.5982	0.555948	2.08026	0.0003	0.0093662	yes
AT3G12145	OK	6.89889	10.1384	0.555399	1.70442	0.00305	0.0461565	yes
AT4G12290	OK	5.8654	8.60753	0.55337	1.87242	0.00165	0.0308976	yes
AT5G24420	OK	9.77889	14.3504	0.553349	1.77542	0.00225	0.0383835	yes
AT4G04850	OK	8.71601	12.7895	0.553226	1.97955	0.0008	0.0188645	yes
AT5G04930	OK	6.98397	10.2439	0.55264	2.01034	0.00055	0.0143346	yes
AT4G27450	OK	16.4261	24.0683	0.55114	1.89729	0.0009	0.0203092	yes
AT5G44510	OK	3.58013	5.24483	0.550882	1.82045	0.0017	0.0315686	yes
AT4G17330	OK	11.8847	17.4061	0.550497	2.04293	0.00025	0.00823798	yes
AT5G23110	OK	4.57562	6.70044	0.550288	2.03427	0.00045	0.0125739	yes
AT3G13990	OK	4.02767	5.89747	0.550151	1.79978	0.00195	0.0346242	yes
AT5G17300	OK	10.7994	15.803	0.549248	1.94007	0.0005	0.0134442	yes
AT4G24610	OK	2.59121	3.79056	0.548783	1.74048	0.00245	0.0406668	yes
AT1G01320	OK	42.8604	62.6873	0.548526	1.71829	0.0027	0.0427089	yes
AT1G70320	OK	14.2111	20.761	0.546859	1.87327	0.0015	0.0290658	yes
AT5G60600	OK	58.0469	84.7529	0.546044	1.91386	0.0013	0.0260394	yes
AT3G56410	OK	3.60249	5.25698	0.545239	1.74574	0.0022	0.0378566	yes
AT5G59920	OK	4.85794	7.08427	0.544273	1.71961	0.00315	0.0471891	yes
AT1G69840	OK	10.0315	14.6287	0.544264	1.74283	0.00235	0.0394106	yes
AT5G56550	OK	29.0786	42.3437	0.542191	1.90545	0.00125	0.0253801	yes
AT5G55660	OK	12.6211	18.3768	0.54205	1.97274	0.0004	0.0114643	yes
AT3G44050	OK	2.84875	4.14667	0.541623	1.74987	0.003	0.0455545	yes
AT3G62150	OK	3.11126	4.52596	0.540725	1.7855	0.00235	0.0394106	yes
AT1G16320	OK	17.3012	25.1636	0.540461	1.84561	0.0019	0.0339052	yes
AT1G64430	OK	7.19395	10.4611	0.540174	1.83759	0.00185	0.0333805	yes
AT1G80030	OK	9.65484	14.039	0.540111	1.89722	0.00085	0.0195775	yes
AT2G32480	OK	24.459	35.5622	0.539981	2.00481	0.0004	0.0114643	yes
AT5G04020	OK	2.47165	3.59188	0.539268	1.78103	0.0023	0.0389384	yes
AT3G24460	OK	5.83426	8.47852	0.539262	1.72706	0.00295	0.045219	yes
AT3G17900	OK	3.68512	5.35479	0.539118	1.73194	0.00265	0.0422932	yes
AT3G02260	OK	14.0104	20.3514	0.538627	1.73179	0.0027	0.0427089	yes
AT4G04740	OK	3.01735	4.37743	0.536801	1.6484	0.0033	0.0482998	yes
AT3G06880	OK	7.24015	10.5003	0.536334	1.9673	0.0008	0.0188645	yes
AT2G36800	OK	10.3753	15.0467	0.536292	1.84216	0.00185	0.0333805	yes
AT5G06220	OK	14.7338	21.3618	0.53591	1.96549	0.0006	0.0153461	yes
AT1G06040	OK	32.8843	47.6224	0.534242	1.99558	0.0005	0.0134442	yes
AT3G61080	OK	15.9546	23.0881	0.533178	1.85521	0.00105	0.0225794	yes
AT5G02940	OK	24.3328	35.1891	0.532224	2.00009	0.00055	0.0143346	yes
AT3G10420	OK	11.2612	16.2686	0.530723	1.96096	0.00055	0.0143346	yes
AT3G61690	OK	4.61607	6.66417	0.52976	1.92256	0.00065	0.0163666	yes
AT4G25650	OK	14.2146	20.497	0.528033	1.9203	0.00105	0.0225794	yes
AT3G04340	OK	13.5348	19.5129	0.527754	1.98332	0.0004	0.0114643	yes
AT1G01220	OK	3.80651	5.48711	0.52758	1.76362	0.0023	0.0389384	yes
AT5G44800	OK	5.48725	7.90218	0.526169	1.95718	0.0008	0.0188645	yes
AT1G32530	OK	6.31031	9.07899	0.524821	1.80096	0.002	0.035336	yes
AT5G40480	OK	5.01169	7.20846	0.524393	1.93899	0.0012	0.0247597	yes
AT1G01060	OK	15.3328	22.0288	0.522763	1.9356	0.0004	0.0114643	yes
AT1G54780	OK	59.8242	85.9347	0.522513	1.90521	0.00105	0.0225794	yes
AT4G18600	OK	2.01646	2.89482	0.521645	1.72623	0.0031	0.046636	yes
AT5G48620	OK	3.81646	5.47669	0.521069	1.78231	0.0019	0.0339052	yes
AT3G06530	OK	5.31484	7.6151	0.518838	1.90699	0.001	0.0219005	yes
AT3G10690	OK	5.72933	8.19982	0.517227	1.80953	0.0016	0.0303438	yes
AT3G48310	OK	15.7941	22.5846	0.515949	1.88098	0.00085	0.0195775	yes
AT1G29700	OK	14.2573	20.3689	0.514666	1.80451	0.002	0.035336	yes
AT2G27150	OK	3.66114	5.22379	0.512805	1.7808	0.0021	0.0365236	yes
AT5G19140	OK	67.244	95.9329	0.51262	1.83039	0.0014	0.0274262	yes
AT2G07711	OK	27.8851	39.7734	0.512309	1.91678	0.0013	0.0260394	yes
AT5G26820	OK	9.36302	13.3494	0.511734	1.81213	0.00095	0.0209859	yes
AT5G42270	OK	76.2336	108.612	0.510686	1.71818	0.00295	0.045219	yes
AT3G18390	OK	23.361	33.2642	0.509869	1.88817	0.00125	0.0253801	yes
AT3G23700	OK	26.289	37.4269	0.509619	1.88543	0.0014	0.0274262	yes
AT5G06970	OK	6.44533	9.17209	0.508995	1.85676	0.0014	0.0274262	yes
AT2G40400	OK	12.4432	17.7046	0.508764	1.87172	0.00115	0.0240905	yes
AT1G03740	OK	5.76822	8.20668	0.508673	1.78491	0.0016	0.0303438	yes
AT1G71810	OK	5.21741	7.41965	0.508018	1.67801	0.0031	0.046636	yes
AT2G39580	OK	5.30215	7.53762	0.507531	1.86696	0.0009	0.0203092	yes
AT4G30990	OK	3.67841	5.2268	0.506845	1.86652	0.0012	0.0247597	yes
AT1G18370	OK	4.86026	6.90466	0.506538	1.73123	0.00265	0.0422932	yes
AT4G09730	OK	14.2227	20.2035	0.506414	1.86666	0.0016	0.0303438	yes
AT3G26740	OK	53.4785	75.9091	0.505314	1.85509	0.00125	0.0253801	yes
AT2G41680	OK	37.5651	53.3147	0.505141	1.85612	0.00145	0.0281888	yes
AT3G59060	OK	12.7293	18.0481	0.503697	1.80136	0.0017	0.0315686	yes
AT1G75210	OK	8.10832	11.493	0.503277	1.75096	0.0026	0.0420601	yes
AT4G33470	OK	11.5871	16.4163	0.502606	1.74543	0.00205	0.0359345	yes
AT5G06290	OK	21.7166	30.7428	0.501449	1.79685	0.00155	0.0297436	yes
AT1G16720	OK	41.3021	58.4527	0.501055	1.82442	0.00135	0.0267405	yes
AT1G20920	OK	6.61403	9.35863	0.500768	1.81209	0.0018	0.0328104	yes
AT5G41790	OK	26.8978	37.9908	0.498163	1.75749	0.00225	0.0383835	yes
AT1G13210	OK	5.22093	7.36956	0.497271	1.77065	0.0016	0.0303438	yes
AT4G01290	OK	6.62018	9.34065	0.496652	1.79208	0.0018	0.0328104	yes
AT1G51805	OK	8.58924	12.1088	0.495449	1.80992	0.0018	0.0328104	yes
AT3G15520	OK	12.6521	17.8364	0.495449	1.7284	0.00245	0.0406668	yes
AT5G21160	OK	9.21332	12.9812	0.494632	1.81592	0.00095	0.0209859	yes
AT1G18500	OK	10.6999	15.0542	0.492563	1.76724	0.0023	0.0389384	yes
AT5G21930	OK	9.40941	13.2248	0.491072	1.80256	0.0018	0.0328104	yes
AT4G23800	OK	27.4413	38.5583	0.490692	1.77825	0.00205	0.0359345	yes
AT5G18570	OK	10.3921	14.5949	0.489982	1.75136	0.0023	0.0389384	yes
AT5G16715	OK	11.1229	15.6137	0.489278	1.8244	0.0018	0.0328104	yes
AT5G24780	OK	30.5341	42.8545	0.489027	1.77652	0.00155	0.0297436	yes
AT1G50840	OK	6.99866	9.81881	0.48847	1.7835	0.0015	0.0290658	yes
AT2G15880,AT2G15890	OK	23.9082	33.503	0.486787	1.80706	0.0012	0.0247597	yes
AT5G04560	OK	5.98812	8.38209	0.485207	1.83165	0.00165	0.0308976	yes
AT2G36120	OK	34.6242	48.4534	0.484819	1.72518	0.003	0.0455545	yes
AT4G03260	OK	13.501	18.8374	0.480527	1.74526	0.00235	0.0394106	yes
AT1G58230	OK	4.24804	5.91555	0.477714	1.78294	0.00195	0.0346242	yes
AT3G44670	OK	5.67805	7.90203	0.476827	1.71463	0.00265	0.0422932	yes
AT5G61480	OK	6.45016	8.97482	0.476548	1.68239	0.0033	0.0482998	yes
AT1G75460	OK	14.9517	20.7912	0.475662	1.74779	0.003	0.0455545	yes
AT4G36080	OK	3.04275	4.22999	0.475277	1.79912	0.0012	0.0247597	yes
AT5G56850	OK	24.5938	34.1789	0.474814	1.70784	0.0028	0.0437856	yes
AT2G33435	OK	6.28127	8.72866	0.474704	1.67508	0.00255	0.0415149	yes
AT3G19740	OK	6.13095	8.51097	0.473212	1.68885	0.003	0.0455545	yes
AT1G70060	OK	5.6424	7.82614	0.471993	1.72021	0.0027	0.0427089	yes
AT2G34640	OK	15.1648	21.0314	0.471822	1.73165	0.00285	0.0442184	yes
AT1G24300	OK	5.71083	7.91181	0.470307	1.72792	0.00265	0.0422932	yes
AT1G08600	OK	4.89107	6.77524	0.470123	1.69478	0.0025	0.0411899	yes
AT4G19170	OK	12.5769	17.4125	0.46935	1.71079	0.00265	0.0422932	yes
AT1G58520	OK	14.1045	19.5257	0.46922	1.74401	0.00225	0.0383835	yes
AT3G59780	OK	33.6865	46.6106	0.468487	1.73229	0.00265	0.0422932	yes
AT5G63420	OK	8.78042	12.1486	0.468426	1.70877	0.0032	0.0474991	yes
AT1G74850	OK	11.1369	15.383	0.465993	1.73078	0.00335	0.0488311	yes
AT1G67140	OK	3.8307	5.28746	0.464967	1.70118	0.00315	0.0471891	yes
AT3G01480	OK	43.9755	60.6613	0.464077	1.73003	0.0032	0.0474991	yes
AT2G18162	OK	20.3579	28.05	0.462408	1.67028	0.0032	0.0474991	yes
AT5G45430	OK	10.0166	13.7601	0.458104	1.6503	0.00345	0.0498809	yes
AT4G08390	OK	20.1973	27.7095	0.456218	1.67759	0.0029	0.044877	yes
AT1G43670	OK	60.6854	83.1603	0.454546	1.70919	0.00345	0.0498809	yes
AT5G49030,AT5G49040	OK	19.3109	26.4003	0.451142	1.68905	0.00275	0.0433843	yes
AT5G35170	OK	30.3681	41.4563	0.449032	1.69713	0.0034	0.0494387	yes
AT1G51650	OK	157.784	116.107	-0.442494	-1.66335	0.00345	0.0498809	yes
AT1G64090	OK	45.0985	33.087	-0.446816	-1.65838	0.0032	0.0474991	yes
AT5G63600	OK	30.7916	22.5442	-0.449778	-1.64198	0.00345	0.0498809	yes
AT2G14910	OK	45.0593	32.9441	-0.451803	-1.70421	0.00295	0.045219	yes
AT1G63000	OK	42.2566	30.8354	-0.454592	-1.6958	0.0031	0.046636	yes
AT1G74840	OK	48.9116	35.6327	-0.456975	-1.7147	0.00265	0.0422932	yes
AT1G63980	OK	72.3203	52.5193	-0.461553	-1.7256	0.00255	0.0415149	yes
AT1G34030	OK	96.2518	69.8831	-0.461869	-1.73565	0.00285	0.0442184	yes
AT1G66410	OK	120.284	87.2592	-0.46306	-1.72956	0.00265	0.0422932	yes
AT3G09500	OK	182.532	132.368	-0.4636	-1.72251	0.0028	0.0437856	yes
AT4G30010	OK	96.2169	69.7128	-0.464866	-1.73245	0.00295	0.045219	yes
AT3G02080	OK	142.147	102.928	-0.465747	-1.74782	0.00265	0.0422932	yes
AT5G65430	OK	60.43	43.6677	-0.468696	-1.75357	0.00255	0.0415149	yes
AT3G16370	OK	37.8223	27.2986	-0.47041	-1.75252	0.0021	0.0365236	yes
AT1G20850	OK	41.39	29.8392	-0.472071	-1.75983	0.00255	0.0415149	yes
AT5G44340	OK	76.252	54.7584	-0.477694	-1.77044	0.002	0.035336	yes
AT1G70310	OK	36.1459	25.9427	-0.478503	-1.77049	0.00195	0.0346242	yes
AT5G42790	OK	36.0466	25.8512	-0.479634	-1.75631	0.00225	0.0383835	yes
AT4G01610	OK	56.5869	40.5749	-0.47988	-1.78402	0.00155	0.0297436	yes
AT1G23290	OK	177.153	126.763	-0.482857	-1.80842	0.00255	0.0415149	yes
AT1G02205	OK	12.7093	9.09135	-0.483314	-1.73047	0.00255	0.0415149	yes
AT2G41840	OK	155.946	111.509	-0.483883	-1.71644	0.003	0.0455545	yes
AT5G15200	OK	301.629	215.465	-0.48532	-1.68176	0.00335	0.0488311	yes
AT3G62270	OK	9.08998	6.48568	-0.487019	-1.71237	0.0028	0.0437856	yes
AT1G09690	OK	193.608	138.055	-0.487896	-1.76541	0.0019	0.0339052	yes
AT1G70830	OK	144.969	103.274	-0.489269	-1.66562	0.00335	0.0488311	yes
AT3G12630	OK	55.939	39.7623	-0.492452	-1.81412	0.0013	0.0260394	yes
AT2G36290	OK	20.7238	14.7088	-0.494607	-1.75553	0.0025	0.0411899	yes
AT3G07110	OK	113.204	80.3039	-0.495382	-1.85112	0.00115	0.0240905	yes
AT5G50460	OK	79.0623	56.0738	-0.495662	-1.74512	0.00295	0.045219	yes
AT3G29360	OK	47.7585	33.8343	-0.497272	-1.86926	0.00125	0.0253801	yes
AT1G23330	OK	13.2094	9.35274	-0.498099	-1.70317	0.00265	0.0422932	yes
AT4G17890	OK	17.7914	12.5933	-0.498525	-1.77985	0.00215	0.0372117	yes
AT5G61820	OK	62.9806	44.5457	-0.499623	-1.8727	0.001	0.0219005	yes
AT3G32980	OK	53.8466	38.0699	-0.500202	-1.87675	0.00165	0.0308976	yes
AT4G16190	OK	77.6764	54.9093	-0.500425	-1.8795	0.00105	0.0225794	yes
AT5G03460	OK	64.7404	45.7647	-0.500431	-1.73474	0.0025	0.0411899	yes
AT5G41520	OK	115.151	81.372	-0.500924	-1.88767	0.00155	0.0297436	yes
AT5G25460	OK	114.514	80.8925	-0.50145	-1.80448	0.00165	0.0308976	yes
AT1G44800	OK	15.0664	10.6384	-0.502058	-1.72161	0.0025	0.0411899	yes
AT4G31985	OK	200.726	141.703	-0.502351	-1.84792	0.0013	0.0260394	yes
AT3G17020	OK	84.9299	59.9197	-0.503242	-1.87747	0.0012	0.0247597	yes
AT1G45249	OK	14.8446	10.469	-0.503816	-1.74284	0.00245	0.0406668	yes
AT4G09320	OK	168.327	118.614	-0.504991	-1.89076	0.0013	0.0260394	yes
AT1G12080	OK	58.2675	41.0564	-0.505085	-1.74952	0.0028	0.0437856	yes
AT1G67750	OK	12.9266	9.10672	-0.505336	-1.7037	0.00325	0.0481211	yes
AT4G37870	OK	66.8044	47.0623	-0.505372	-1.82597	0.00105	0.0225794	yes
AT1G52600	OK	29.881	21.0383	-0.506212	-1.73122	0.0022	0.0378566	yes
AT4G18100	OK	360.033	253.305	-0.507251	-1.78959	0.00145	0.0281888	yes
AT5G15650	OK	48.3158	33.9713	-0.508176	-1.91503	0.0009	0.0203092	yes
AT4G37520	OK	26.4848	18.6206	-0.50826	-1.76143	0.00245	0.0406668	yes
AT5G43780	OK	20.0218	14.0762	-0.508313	-1.83446	0.00125	0.0253801	yes
AT1G28330	OK	62.5273	43.9487	-0.508664	-1.8418	0.00115	0.0240905	yes
AT5G59970	OK	62.4627	43.893	-0.509004	-1.74152	0.0027	0.0427089	yes
AT5G13100	OK	18.0019	12.6376	-0.510431	-1.78491	0.0023	0.0389384	yes
AT2G44860	OK	50.4842	35.4247	-0.511076	-1.79847	0.00165	0.0308976	yes
AT1G22780	OK	120.346	84.3918	-0.512018	-1.92941	0.0008	0.0188646	yes
AT2G37190	OK	201.155	140.69	-0.515788	-1.88017	0.0009	0.0203092	yes
AT1G57860	OK	57.3233	40.074	-0.516457	-1.82748	0.00165	0.0308976	yes
AT4G34230	OK	35.8992	25.092	-0.516723	-1.8842	0.00075	0.0180924	yes
AT1G67870	OK	65.6026	45.7986	-0.518449	-1.85921	0.001	0.0219005	yes
AT3G28345	OK	10.7641	7.50614	-0.520078	-1.91683	0.0004	0.0114643	yes
AT2G01140	OK	35.1783	24.5297	-0.520158	-1.8722	0.0012	0.0247597	yes
AT2G37860	OK	16.4311	11.4504	-0.521038	-1.78132	0.00185	0.0333805	yes
AT2G15090	OK	23.3294	16.2418	-0.522434	-1.90907	0.00115	0.0240905	yes
AT3G49910	OK	107.777	74.9583	-0.523897	-1.89973	0.0017	0.0315686	yes
AT5G60620	OK	16.2218	11.2779	-0.524439	-1.73192	0.00285	0.0442184	yes
AT5G15230	OK	120.174	83.491	-0.525428	-1.96441	0.00055	0.0143346	yes
AT2G37250	OK	34.7965	24.1714	-0.525639	-1.95012	0.0007	0.0172361	yes
AT1G56200	OK	124.795	86.6772	-0.525835	-1.92926	0.0008	0.0188645	yes
AT1G78040	OK	328.528	228.128	-0.526171	-1.81401	0.00125	0.0253801	yes
AT1G04680	OK	27.001	18.7181	-0.528574	-1.96769	0.00075	0.0180924	yes
AT5G03240	OK	162.664	112.746	-0.528823	-1.90493	0.0007	0.0172361	yes
AT1G17470	OK	31.7752	22.0178	-0.529231	-1.96665	0.0006	0.0153461	yes
AT3G52590	OK	333.524	230.93	-0.530332	-1.87074	0.00075	0.0180924	yes
AT1G66350	OK	8.8002	6.09116	-0.530819	-1.70386	0.00345	0.0498809	yes
AT5G60340	OK	23.8809	16.5128	-0.532272	-1.72937	0.0033	0.0482998	yes
AT5G47435	OK	37.1134	25.6556	-0.532665	-1.91176	0.001	0.0219005	yes
AT3G04400	OK	362.743	250.101	-0.536434	-1.85191	0.00125	0.0253801	yes
AT1G12310	OK	32.0165	22.0735	-0.536501	-1.85234	0.00135	0.0267405	yes
AT5G23740	OK	97.6879	67.2543	-0.538554	-2.02442	0.0003	0.0093662	yes
AT2G36170	OK	101.804	70.0825	-0.538665	-1.98052	0.0005	0.0134442	yes
AT5G59613	OK	93.4772	64.2737	-0.540385	-1.99697	0.00045	0.0125739	yes
AT2G29700	OK	25.9397	17.8352	-0.540435	-1.70867	0.003	0.0455545	yes
AT5G07220	OK	22.0919	15.1727	-0.542039	-1.93007	0.00075	0.0180924	yes
AT2G39700	OK	44.7807	30.7186	-0.543765	-1.96676	0.00055	0.0143346	yes
AT3G43810	OK	73.436	50.3256	-0.545196	-1.99511	0.00045	0.0125739	yes
AT3G05880	OK	143.863	98.4941	-0.546587	-1.94797	0.00055	0.0143346	yes
AT5G52240	OK	58.2949	39.8649	-0.548251	-2.01896	0.0005	0.0134442	yes
AT5G11110	OK	6.11365	4.17384	-0.550658	-1.89059	0.00055	0.0143346	yes
AT2G02510	OK	59.4027	40.5402	-0.551176	-1.84509	0.00155	0.0297436	yes
AT5G58110	OK	38.2011	26.043	-0.552723	-1.94771	0.00095	0.0209859	yes
AT3G49870	OK	22.8116	15.5409	-0.553701	-1.81948	0.0016	0.0303438	yes
AT3G13520	OK	69.9507	47.5885	-0.555726	-1.91891	0.00065	0.0163666	yes
AT5G44380	OK	25.8655	17.5944	-0.555912	-2.06344	0.00035	0.0104689	yes
AT1G52740	OK	109.832	74.6872	-0.556366	-2.02729	0.00035	0.0104689	yes
AT3G16310	OK	13.1858	8.96591	-0.556457	-1.80567	0.0018	0.0328104	yes
AT5G25610	OK	31.487	21.3939	-0.557556	-2.00801	0.0003	0.0093662	yes
AT5G21274	OK	69.4255	47.151	-0.558177	-2.04783	0.0005	0.0134442	yes
AT2G37110	OK	16.2932	11.0396	-0.561582	-1.82845	0.0019	0.0339052	yes
AT2G38540	OK	267.596	181.087	-0.563373	-2.0219	0.0008	0.0188645	yes
AT1G13280	OK	12.5244	8.46916	-0.56445	-1.77053	0.00285	0.0442184	yes
AT5G14390	OK	11.2257	7.58654	-0.565294	-1.83049	0.0018	0.0328104	yes
AT2G26590	OK	17.9264	12.1142	-0.565384	-1.89025	0.00125	0.0253801	yes
AT4G17390	OK	114.573	77.3788	-0.566257	-2.10651	0.0002	0.00693658	yes
AT4G27130	OK	39.8587	26.9143	-0.566524	-2.00548	0.0005	0.0134442	yes
AT3G53430	OK	225.12	151.952	-0.567079	-2.04813	0.00035	0.0104689	yes
AT4G32150	OK	34.2135	23.0931	-0.567102	-2.07276	0.00045	0.0125739	yes
AT4G23670	OK	554.447	374.149	-0.567435	-1.68647	0.00295	0.045219	yes
AT5G20090	OK	23.0184	15.5304	-0.567693	-1.71603	0.00305	0.0461565	yes
AT3G16640	OK	374.803	252.678	-0.568832	-1.88751	0.00115	0.0240905	yes
AT1G10590	OK	62.8946	42.3976	-0.568954	-2.10481	0.00025	0.00823798	yes
AT5G11420	OK	25.674	17.2783	-0.571342	-2.05393	0.0006	0.0153461	yes
AT2G46680	OK	21.4797	14.4511	-0.571794	-1.99733	0.0004	0.0114643	yes
AT4G39200	OK	193.369	130.058	-0.572205	-2.11454	0.0001	0.00395277	yes
AT1G64230	OK	52.9393	35.5611	-0.57404	-2.09583	0.0003	0.0093662	yes
AT3G06680	OK	50.6262	33.9726	-0.575512	-1.72821	0.0032	0.0474991	yes
AT2G22170	OK	41.2802	27.6819	-0.576508	-2.00455	0.0004	0.0114643	yes
AT5G67330	OK	23.8498	15.9852	-0.577241	-2.12646	0.0001	0.00395277	yes
AT3G22845	OK	48.828	32.7234	-0.577388	-2.10319	0.0003	0.0093662	yes
AT3G61430	OK	95.1798	63.7661	-0.577866	-2.16135	0.0001	0.00395277	yes
AT5G64770	OK	71.2723	47.7357	-0.578272	-2.06678	0.00015	0.00550216	yes
AT5G67510	OK	43.4656	29.0892	-0.57939	-1.91724	0.00085	0.0195775	yes
AT4G09830	OK	22.8174	15.2537	-0.580978	-1.89337	0.00075	0.0180924	yes
AT4G36920	OK	7.00614	4.68366	-0.580983	-1.70172	0.0033	0.0482998	yes
AT1G20450	OK	35.405	23.6581	-0.581618	-2.12452	0.00015	0.00550216	yes
AT1G66270	OK	68.5859	45.8054	-0.582395	-2.14231	5e-05	0.00223957	yes
AT1G35720	OK	187.906	125.298	-0.584644	-2.01306	0.0007	0.0172361	yes
AT3G15790	OK	20.3146	13.5435	-0.584914	-1.98649	0.0009	0.0203092	yes
AT2G28840	OK	38.3745	25.5578	-0.586385	-2.19799	5e-05	0.00223957	yes
AT1G77885	OK	14.2163	9.46669	-0.586617	-1.7738	0.0029	0.044877	yes
AT1G55330	OK	131.186	87.2939	-0.587665	-2.11367	0.00035	0.0104689	yes
AT3G03160	OK	20.7627	13.812	-0.588067	-1.72365	0.00325	0.0481211	yes
AT5G11260	OK	14.4654	9.60886	-0.590173	-1.71412	0.0033	0.0482998	yes
AT2G40510	OK	76.6041	50.8368	-0.591549	-2.13297	0.00025	0.00823798	yes
AT4G39800	OK	73.4482	48.706	-0.592627	-2.14141	0.0003	0.0093662	yes
AT5G23750	OK	13.9286	9.23595	-0.592718	-1.72347	0.00235	0.0394106	yes
AT5G60360	OK	172.373	114.212	-0.593818	-2.03241	0.00065	0.0163666	yes
AT2G31350	OK	20.3651	13.4891	-0.594313	-2.06948	0.00035	0.0104689	yes
AT2G37180	OK	11.908	7.88155	-0.595378	-1.77609	0.00285	0.0442184	yes
AT1G11545	OK	11.9808	7.91985	-0.597175	-1.77765	0.0018	0.0328104	yes
AT5G09530	OK	8.90044	5.88329	-0.597252	-1.80779	0.0018	0.0328104	yes
AT3G45600	OK	11.9426	7.89307	-0.597461	-1.77191	0.00185	0.0333805	yes
AT3G43980	OK	49.8356	32.934	-0.5976	-1.73396	0.00295	0.045219	yes
AT5G41700	OK	136.749	90.3319	-0.598224	-2.25258	5e-05	0.00223957	yes
AT4G22745	OK	15.6289	10.3217	-0.598545	-1.73393	0.0032	0.0474991	yes
AT2G19310	OK	47.6266	31.4004	-0.600981	-2.03118	0.0003	0.0093662	yes
AT4G08900	OK	9.07161	5.97554	-0.60229	-1.76425	0.002	0.035336	yes
AT4G18970	OK	25.3588	16.6994	-0.602691	-2.17226	5e-05	0.00223957	yes
AT5G39320	OK	27.1149	17.8516	-0.603035	-2.22839	0.0001	0.00395277	yes
AT2G33380	OK	29.1022	19.1475	-0.603972	-2.08441	0.0002	0.00693658	yes
AT2G35120	OK	44.3734	29.1865	-0.604395	-2.15444	0.0001	0.00395277	yes
AT3G23390	OK	154.357	101.491	-0.604919	-2.25286	5e-05	0.00223957	yes
AT1G49240	OK	62.2558	40.9271	-0.605152	-2.27115	0.0001	0.00395277	yes
AT1G77330	OK	17.377	11.4199	-0.605631	-1.9978	0.00085	0.0195775	yes
AT4G14320	OK	192.933	126.627	-0.607512	-2.29096	5e-05	0.00223957	yes
AT1G30230	OK	274.868	180.398	-0.607556	-2.09405	5e-05	0.00223957	yes
AT1G78850	OK	28.9583	18.9933	-0.608482	-2.19026	0.0001	0.00395277	yes
AT1G32450	OK	35.1743	23.0554	-0.609414	-2.25163	0.0001	0.00395277	yes
AT2G36160	OK	145.605	95.433	-0.609503	-2.27942	0.00015	0.00550216	yes
AT1G79620	OK	3.62738	2.37519	-0.610885	-1.80014	0.00255	0.0415149	yes
AT4G25890	OK	37.2404	24.322	-0.614605	-1.97439	0.00075	0.0180924	yes
AT4G33865	OK	178.804	116.713	-0.615415	-2.27822	0.0001	0.00395277	yes
AT1G17530	OK	18.6884	12.1822	-0.617371	-1.8823	0.0019	0.0339052	yes
AT3G10340	OK	7.98602	5.19967	-0.619056	-2.08296	0.0002	0.00693658	yes
AT3G09270	OK	57.2304	37.2496	-0.619557	-2.25349	0.00015	0.00550216	yes
AT4G34600	OK	35.156	22.8607	-0.620902	-1.8782	0.00155	0.0297436	yes
AT5G22630	OK	6.44257	4.1871	-0.621684	-1.80943	0.0021	0.0365236	yes
AT5G12420	OK	6.10433	3.96557	-0.622307	-1.74753	0.0033	0.0482998	yes
AT1G64390	OK	14.7313	9.548	-0.625612	-2.29353	5e-05	0.00223957	yes
AT2G41310	OK	13.8306	8.96255	-0.625885	-2.17117	0.00035	0.0104689	yes
AT5G43970	OK	39.4569	25.5535	-0.62676	-2.02642	0.0008	0.0188645	yes
AT5G20520	OK	25.3233	16.4	-0.626771	-2.26989	0.00015	0.00550216	yes
AT5G63180	OK	20.548	13.3001	-0.627565	-2.21238	5e-05	0.00223957	yes
AT1G52070	OK	23.9166	15.4783	-0.62777	-2.17667	0.0001	0.00395277	yes
AT2G18030	OK	8.88542	5.74673	-0.6287	-1.75878	0.0027	0.0427089	yes
AT3G14595	OK	16.1891	10.4552	-0.630798	-1.75221	0.0031	0.046636	yes
AT3G14210	OK	9.73725	6.28348	-0.631951	-1.93192	0.0016	0.0303438	yes
AT1G14170	OK	8.7198	5.62635	-0.632094	-1.99141	0.0005	0.0134442	yes
AT5G04200	OK	8.48067	5.47055	-0.632494	-1.75356	0.00255	0.0415149	yes
AT1G49130	OK	15.486	9.98787	-0.63272	-1.95163	0.00105	0.0225794	yes
AT4G11220	OK	25.5759	16.4927	-0.63296	-2.25216	0.0003	0.0093662	yes
AT1G13930	OK	150.072	96.7444	-0.633402	-2.2996	5e-05	0.00223957	yes
AT2G27385	OK	25.5435	16.4538	-0.63454	-1.98935	0.00055	0.0143346	yes
AT2G17360	OK	145.858	93.8433	-0.636237	-2.32753	5e-05	0.00223957	yes
AT3G01520	OK	27.5932	17.7277	-0.638307	-2.07361	0.0004	0.0114643	yes
AT5G23820	OK	49.5831	31.8333	-0.639315	-2.29569	5e-05	0.00223957	yes
AT1G52060	OK	14.243	9.1438	-0.639382	-1.84333	0.0018	0.0328104	yes
AT3G23000	OK	37.9766	24.3688	-0.640076	-2.35538	0.0001	0.00395277	yes
AT4G32650	OK	5.86945	3.76588	-0.640238	-1.92464	0.001	0.0219005	yes
AT1G19600	OK	20.992	13.4591	-0.641252	-2.24836	0.0001	0.00395277	yes
AT1G23800	OK	7.19776	4.61261	-0.641963	-1.94284	0.00105	0.0225794	yes
AT4G11240	OK	21.4877	13.764	-0.642608	-2.26842	0.0001	0.00395277	yes
AT3G56020	OK	214.603	137.44	-0.642868	-2.31118	0.0001	0.00395277	yes
AT1G56280	OK	382.668	244.961	-0.64354	-2.00637	0.0005	0.0134442	yes
AT4G25740	OK	76.8987	49.2206	-0.643698	-2.22763	0.0001	0.00395277	yes
AT3G16400	OK	96.1518	61.5419	-0.643745	-2.31417	0.0001	0.00395277	yes
AT4G18730	OK	36.6025	23.4229	-0.644021	-2.22079	0.0001	0.00395277	yes
AT1G06700	OK	29.8652	19.1033	-0.644643	-2.38999	5e-05	0.00223957	yes
AT3G12490	OK	46.0876	29.4751	-0.644879	-1.87835	0.0009	0.0203092	yes
AT5G03455	OK	51.4755	32.8594	-0.64758	-2.20666	0.0001	0.00395277	yes
AT4G15093	OK	15.0103	9.57406	-0.64875	-2.02199	0.0007	0.0172361	yes
AT4G25900	OK	7.90277	5.03967	-0.649031	-1.80975	0.00165	0.0308976	yes
AT2G33370	OK	118.085	75.2044	-0.650936	-2.43077	5e-05	0.00223957	yes
AT2G19760	OK	50.4314	32.0941	-0.652016	-2.32814	5e-05	0.00223957	yes
AT2G25610	OK	21.7629	13.8483	-0.652168	-2.07294	0.00045	0.0125739	yes
AT5G20630	OK	161.852	102.97	-0.652462	-2.39892	5e-05	0.00223957	yes
AT5G60670	OK	86.692	55.1368	-0.652882	-2.37285	5e-05	0.00223957	yes
AT5G60890	OK	13.0337	8.26898	-0.656468	-2.09066	0.00055	0.0143346	yes
AT5G35480	OK	69.0063	43.7687	-0.656829	-1.89573	0.0013	0.0260394	yes
AT5G05110	OK	14.3243	9.08451	-0.656983	-1.96015	0.0009	0.0203092	yes
AT1G32100	OK	12.7286	8.05692	-0.65977	-1.98818	0.00085	0.0195775	yes
AT3G06035	OK	16.2521	10.2825	-0.660445	-1.86648	0.0013	0.0260394	yes
AT1G43790	OK	29.2371	18.4882	-0.661195	-1.86285	0.0014	0.0274262	yes
AT4G28780	OK	9.4416	5.96751	-0.661902	-2.03694	0.0005	0.0134442	yes
AT3G53990	OK	65.0863	41.1332	-0.662049	-2.37309	5e-05	0.00223957	yes
AT1G62660	OK	15.8194	9.9787	-0.664772	-2.4077	0.0001	0.00395277	yes
AT2G43375	OK	29.7274	18.7477	-0.665077	-2.45266	5e-05	0.00223957	yes
AT4G30290	OK	10.3421	6.51619	-0.666433	-1.89187	0.00105	0.0225794	yes
AT5G09770	OK	24.6699	15.5402	-0.666748	-2.08042	0.0003	0.0093662	yes
AT2G31490	OK	44.5084	28.027	-0.667262	-2.12361	0.00025	0.00823798	yes
AT2G17130	OK	13.6889	8.61294	-0.668432	-1.87573	0.0012	0.0247597	yes
AT1G63220	OK	13.1861	8.29366	-0.668938	-1.7374	0.00205	0.0359345	yes
AT4G17730	OK	23.4709	14.7504	-0.670118	-1.81169	0.00215	0.0372117	yes
AT3G12610	OK	25.3537	15.9159	-0.671725	-2.40931	5e-05	0.00223957	yes
AT4G02970	OK	28.6964	18.0043	-0.672531	-2.14541	0.0002	0.00693658	yes
AT5G48900	OK	6.31964	3.96207	-0.673586	-1.84473	0.0016	0.0303438	yes
AT2G35744	OK	10380.1	6505.54	-0.674073	-1.93364	0.00105	0.0225794	yes
AT4G25090	OK	2.98563	1.86921	-0.675606	-1.76328	0.0026	0.0420601	yes
AT3G07010	OK	8.29696	5.18619	-0.677909	-2.04315	0.0006	0.0153461	yes
AT3G59068	OK	154.118	96.3314	-0.677955	-2.31559	5e-05	0.00223957	yes
AT3G26440	OK	6.20569	3.87881	-0.677977	-1.83806	0.00205	0.0359345	yes
AT2G29020	OK	30.4571	19.0351	-0.678116	-2.26902	0.0002	0.00693658	yes
AT3G27400	OK	5.96617	3.7266	-0.678944	-1.7824	0.003	0.0455545	yes
AT1G58235	OK	9.41928	5.88011	-0.679774	-1.7836	0.003	0.0455545	yes
AT3G61890	OK	18.4795	11.5292	-0.680635	-2.14344	0.0002	0.00693658	yes
AT5G42800	OK	5.82647	3.63062	-0.682406	-1.72329	0.0031	0.046636	yes
AT3G60450	OK	14.5048	9.02415	-0.68467	-2.02676	0.00055	0.0143346	yes
AT3G23490	OK	39.9082	24.8271	-0.684772	-2.451	5e-05	0.00223957	yes
AT2G18150	OK	10.6879	6.64456	-0.685739	-2.00659	0.00055	0.0143346	yes
AT2G23120	OK	55.5712	34.5458	-0.685827	-2.33675	5e-05	0.00223957	yes
AT4G14440	OK	14.3635	8.92649	-0.686241	-2.03866	0.0004	0.0114643	yes
AT1G21110	OK	11.8683	7.37569	-0.686261	-2.13005	0.0003	0.0093662	yes
AT1G62975	OK	7.70089	4.78228	-0.687325	-1.75873	0.0027	0.0427089	yes
AT1G20190	OK	11.1838	6.94399	-0.687579	-1.98384	0.00075	0.0180924	yes
AT5G44030	OK	5.00849	3.10935	-0.687761	-1.75537	0.00265	0.0422932	yes
AT2G44450	OK	4.74142	2.94349	-0.687793	-1.77685	0.0026	0.0420601	yes
AT5G14680	OK	8.2139	5.09681	-0.688473	-1.91597	0.0011	0.0232894	yes
AT2G33810	OK	33.2932	20.6381	-0.689915	-2.39109	5e-05	0.00223957	yes
AT5G08100	OK	9.14654	5.66617	-0.690853	-1.96471	0.00085	0.0195775	yes
AT3G16570	OK	25.8095	15.9855	-0.691139	-2.1021	0.0004	0.0114643	yes
AT4G18630	OK	6.14126	3.80211	-0.691736	-1.95985	0.0007	0.0172361	yes
AT5G16450	OK	18.8427	11.661	-0.692318	-2.08238	0.0008	0.0188645	yes
AT4G24780	OK	100.069	61.9108	-0.692728	-2.51306	5e-05	0.00223957	yes
AT1G15002	OK	254.831	157.414	-0.69498	-2.30944	5e-05	0.00223957	yes
AT5G17330	OK	31.0531	19.1811	-0.695051	-2.59303	5e-05	0.00223957	yes
AT4G17870	OK	19.507	12.0473	-0.695278	-2.06773	0.00055	0.0143346	yes
AT2G47690	OK	33.3866	20.5994	-0.696664	-1.81419	0.00245	0.0406668	yes
AT5G26280	OK	124.361	76.6345	-0.698467	-2.54747	5e-05	0.00223957	yes
AT5G17420	OK	6.59773	4.06091	-0.700166	-1.8392	0.00185	0.0333805	yes
AT1G35260	OK	18.966	11.6719	-0.700381	-2.02956	0.00095	0.0209859	yes
AT3G19520	OK	9.77537	6.01558	-0.700448	-2.02601	0.0005	0.0134442	yes
AT1G20440	OK	128.522	78.9414	-0.703163	-2.43912	5e-05	0.00223957	yes
AT3G57645	OK	27.199	16.6979	-0.703886	-2.32107	0.0001	0.00395277	yes
AT1G26930	OK	6.91802	4.24708	-0.703889	-1.96623	0.0008	0.0188645	yes
AT3G11410	OK	28.9158	17.7468	-0.704297	-2.59162	5e-05	0.00223957	yes
AT3G24100	OK	97.9852	60.0955	-0.705307	-2.41327	5e-05	0.00223957	yes
AT1G74670	OK	153.639	94.2204	-0.705437	-2.64854	5e-05	0.00223957	yes
AT2G38730	OK	10.3767	6.35594	-0.707168	-1.83782	0.0011	0.0232894	yes
AT2G36870	OK	22.3849	13.6861	-0.709808	-2.2208	0.0001	0.00395277	yes
AT1G47210	OK	10.4715	6.39987	-0.710354	-2.20712	0.0002	0.00693658	yes
AT1G21100	OK	7.32687	4.47723	-0.710592	-1.91296	0.0013	0.0260394	yes
AT1G70790	OK	9.43609	5.76388	-0.711149	-1.7757	0.0022	0.0378566	yes
AT2G43535	OK	122.961	75.0784	-0.711731	-2.57825	5e-05	0.00223957	yes
AT4G15780	OK	52.2903	31.9214	-0.712022	-2.58656	5e-05	0.00223957	yes
AT2G38800	OK	67.648	41.2917	-0.712196	-2.63129	5e-05	0.00223957	yes
AT4G13180	OK	26.9851	16.4701	-0.712315	-2.3539	5e-05	0.00223957	yes
AT1G06360	OK	15.9884	9.74473	-0.714332	-2.25626	0.0002	0.00693658	yes
AT4G00585	OK	30.0617	18.3162	-0.714807	-2.13342	0.0005	0.0134442	yes
AT1G06640	OK	32.7501	19.9319	-0.716423	-2.58909	5e-05	0.00223957	yes
AT1G49660	OK	7.86898	4.78468	-0.717754	-1.84797	0.00205	0.0359345	yes
AT1G57765	OK	13.2771	8.06906	-0.718465	-1.86193	0.0016	0.0303438	yes
AT5G58860	OK	5.0802	3.08579	-0.719242	-1.91433	0.00145	0.0281888	yes
AT3G01190	OK	20.8057	12.6332	-0.719754	-2.41783	5e-05	0.00223957	yes
AT4G14615	OK	30.395	18.4458	-0.720543	-2.12137	0.0003	0.0093662	yes
AT1G76180	OK	156.227	94.7952	-0.720761	-2.57705	5e-05	0.00223957	yes
AT3G18280	OK	30.5929	18.5577	-0.721182	-2.15597	0.00045	0.0125739	yes
AT3G56170	OK	7.39991	4.48298	-0.723051	-2.00989	0.00095	0.0209859	yes
AT1G80240	OK	6.65951	4.02101	-0.727858	-1.87715	0.00165	0.0308976	yes
AT2G41240	OK	19.8876	12.0037	-0.72839	-2.09989	0.0002	0.00693658	yes
AT2G16850	OK	12.5647	7.58345	-0.728455	-2.18178	0.00025	0.00823798	yes
AT1G69510	OK	92.2428	55.4497	-0.734258	-2.69963	5e-05	0.00223957	yes
AT4G28250	OK	45.8155	27.5292	-0.734873	-2.7174	5e-05	0.00223957	yes
AT1G12110	OK	22.0201	13.2253	-0.73552	-2.67378	5e-05	0.00223957	yes
AT1G15100	OK	15.5585	9.33781	-0.736548	-2.01897	0.00085	0.0195775	yes
AT3G15950	OK	102.612	61.4612	-0.739458	-2.50849	5e-05	0.00223957	yes
AT3G04720	OK	73.8222	44.1926	-0.740251	-2.64956	5e-05	0.00223957	yes
AT1G02900	OK	22.919	13.6705	-0.74548	-2.01791	0.00075	0.0180924	yes
AT2G24790	OK	64.4554	38.4163	-0.746582	-2.70972	5e-05	0.00223957	yes
AT1G63120	OK	15.242	9.07564	-0.747985	-2.37846	0.0001	0.00395277	yes
AT2G41475	OK	26.3852	15.7001	-0.748956	-2.40432	0.00015	0.00550216	yes
AT1G57660	OK	105.905	63.0044	-0.749239	-2.74966	5e-05	0.00223957	yes
AT2G37200	OK	10.9775	6.52925	-0.749561	-1.81031	0.003	0.0455545	yes
AT1G67865	OK	162.96	96.8814	-0.750226	-2.67468	5e-05	0.00223957	yes
AT1G03820	OK	43.1117	25.6281	-0.750351	-2.60185	5e-05	0.00223957	yes
AT2G40110	OK	15.7957	9.38736	-0.750739	-2.11054	0.0002	0.00693658	yes
AT5G54190	OK	9.60092	5.70202	-0.751699	-2.23596	0.0002	0.00693658	yes
AT1G62480	OK	92.6263	54.8926	-0.75481	-2.76486	5e-05	0.00223957	yes
AT4G30650	OK	41.7912	24.7541	-0.75553	-2.3819	5e-05	0.00223957	yes
AT1G27030	OK	31.9409	18.9109	-0.756185	-2.72684	5e-05	0.00223957	yes
AT5G43330	OK	10.2176	6.04332	-0.757644	-2.2293	5e-05	0.00223957	yes
AT3G60330	OK	2.52334	1.49221	-0.757887	-1.97803	0.0012	0.0247597	yes
AT3G24315	OK	10.1792	6.01858	-0.758128	-2.1494	0.0002	0.00693658	yes
AT5G65020	OK	30.186	17.8387	-0.758874	-2.62085	5e-05	0.00223957	yes
AT3G21550	OK	15.8095	9.33229	-0.760486	-2.1746	0.00035	0.0104689	yes
AT3G18710	OK	8.05983	4.75464	-0.761414	-2.18344	0.00035	0.0104689	yes
AT5G54370	OK	14.7607	8.70647	-0.761598	-2.41819	0.0001	0.00395277	yes
AT4G12545	OK	12.8214	7.56095	-0.761913	-1.83322	0.0024	0.0401358	yes
AT5G40390	OK	7.45473	4.39254	-0.763101	-2.56368	5e-05	0.00223957	yes
AT5G62920	OK	8.07486	4.75183	-0.764953	-1.87182	0.00225	0.0383835	yes
AT1G02335	OK	12.7523	7.50063	-0.765677	-2.02717	0.0008	0.0188645	yes
AT2G34490	OK	4.21663	2.48003	-0.765735	-1.9268	0.0014	0.0274262	yes
AT4G18800	OK	7.37182	4.32769	-0.768422	-1.96689	0.0014	0.0274262	yes
AT3G05640	OK	3.38952	1.98906	-0.768996	-1.70586	0.0033	0.0482998	yes
AT3G48100	OK	8.21236	4.81769	-0.769456	-2.1697	0.0003	0.0093662	yes
AT3G63052	OK	574.111	336.522	-0.77063	-2.45854	5e-05	0.00223957	yes
AT3G62290	OK	342.918	200.997	-0.770691	-2.66109	5e-05	0.00223957	yes
AT3G21710	OK	6.70179	3.92363	-0.772357	-1.72308	0.0027	0.0427089	yes
AT3G23090	OK	13.4899	7.88801	-0.774149	-2.44732	5e-05	0.00223957	yes
AT1G62570	OK	18.4468	10.7844	-0.77442	-2.73548	5e-05	0.00223957	yes
AT1G49860	OK	15.8845	9.28075	-0.775304	-2.30606	0.0001	0.00395277	yes
AT2G39390	OK	32.3377	18.8771	-0.776577	-2.38558	5e-05	0.00223957	yes
AT5G03670	OK	3.51785	2.05256	-0.777274	-1.89007	0.0018	0.0328104	yes
AT2G30930	OK	17.284	10.0791	-0.778072	-2.24454	0.0003	0.0093662	yes
AT4G35490	OK	14.9673	8.72596	-0.778431	-2.09411	0.0006	0.0153461	yes
AT2G02120	OK	16.8837	9.84253	-0.778532	-1.80844	0.003	0.0455545	yes
AT2G39890	OK	14.4642	8.43154	-0.778614	-2.66165	5e-05	0.00223957	yes
AT5G45300	OK	4.28629	2.49779	-0.779078	-2.11824	0.00015	0.00550216	yes
AT4G01070	OK	25.6881	14.968	-0.77922	-2.85592	5e-05	0.00223957	yes
AT4G02280	OK	3.30203	1.92161	-0.781036	-2.15986	0.00025	0.00823798	yes
AT3G21770	OK	9.98581	5.80241	-0.783228	-2.23296	0.00025	0.00823798	yes
AT2G46490	OK	32.8296	19.0747	-0.78334	-2.43885	0.00015	0.00550216	yes
AT1G14450	OK	39.3987	22.8886	-0.783517	-2.37583	5e-05	0.00223957	yes
AT3G50970	OK	19.3262	11.2254	-0.783791	-2.27945	0.00025	0.00823798	yes
AT3G56980	OK	9.8475	5.71694	-0.784514	-1.9184	0.0013	0.0260394	yes
AT5G66040	OK	38.6187	22.4192	-0.784568	-2.52615	5e-05	0.00223957	yes
AT1G62770	OK	7.70886	4.47414	-0.784908	-1.79206	0.0031	0.046636	yes
AT2G47420	OK	19.8994	11.5432	-0.785683	-2.65137	5e-05	0.00223957	yes
AT1G74460	OK	7.4276	4.30163	-0.788014	-2.11348	0.0004	0.0114643	yes
AT4G31290	OK	27.2284	15.7651	-0.788382	-2.7708	5e-05	0.00223957	yes
AT5G52320	OK	3.96365	2.29261	-0.789838	-1.91327	0.00155	0.0297436	yes
AT4G28830	OK	9.39517	5.43163	-0.790534	-1.87021	0.00225	0.0383835	yes
AT4G13290	OK	4.62917	2.67481	-0.791318	-2.14108	0.00045	0.0125739	yes
AT3G56820,AT3G56825,AT3G56830	OK	452.505	261.037	-0.793682	-2.01561	0.0009	0.0203092	yes
AT1G29280	OK	13.5813	7.83351	-0.793893	-2.2553	0.0001	0.00395277	yes
AT5G02890	OK	8.6783	4.99979	-0.795546	-2.15997	0.00045	0.0125739	yes
AT1G80230	OK	15.1674	8.72664	-0.797479	-2.33036	0.00015	0.00550216	yes
AT2G40080	OK	13.0276	7.48085	-0.800294	-1.86203	0.00165	0.0308976	yes
AT5G09580,AT5G09585	OK	282.937	162.408	-0.800859	-2.87707	5e-05	0.00223957	yes
AT3G62810	OK	17.3883	9.96884	-0.80262	-2.05786	0.00095	0.0209859	yes
AT4G37410	OK	8.17748	4.68536	-0.803496	-2.39954	5e-05	0.00223957	yes
AT4G22160	OK	15.5105	8.8756	-0.80533	-2.08821	0.00085	0.0195775	yes
AT1G26770	OK	21.6747	12.3973	-0.805986	-2.18814	0.00035	0.0104689	yes
AT5G66390	OK	5.81955	3.32782	-0.806329	-1.94229	0.00095	0.0209859	yes
AT3G20370	OK	48.2836	27.5238	-0.81085	-3.0298	5e-05	0.00223957	yes
AT2G30330	OK	8.84411	5.03509	-0.812699	-1.85179	0.00165	0.0308976	yes
AT5G03260	OK	5.59171	3.18189	-0.813404	-2.204	0.0002	0.00693658	yes
AT1G04480	OK	114.014	64.8684	-0.813616	-3.02103	5e-05	0.00223957	yes
AT3G46430	OK	35.4417	20.1234	-0.816573	-2.35503	5e-05	0.00223957	yes
AT1G55020	OK	23.5882	13.3814	-0.817834	-3.04298	5e-05	0.00223957	yes
AT3G57320	OK	10.2949	5.83451	-0.819239	-1.75383	0.0033	0.0482998	yes
AT1G26665	OK	31.1037	17.6158	-0.820215	-2.7145	5e-05	0.00223957	yes
AT3G25290	OK	9.27278	5.2473	-0.821426	-2.37698	5e-05	0.00223957	yes
AT5G63590	OK	7.06184	3.98836	-0.824248	-2.0479	0.0008	0.0188645	yes
AT5G46250	OK	17.7085	9.9865	-0.82639	-2.83317	5e-05	0.00223957	yes
AT3G57765	OK	562.335	316.98	-0.827038	-2.60325	5e-05	0.00223957	yes
AT1G08250	OK	5.52516	3.11382	-0.827333	-2.05378	0.0008	0.0188645	yes
AT1G26670	OK	52.2709	29.4311	-0.828664	-3.06735	5e-05	0.00223957	yes
AT4G23680	OK	31.3229	17.618	-0.830166	-2.60893	5e-05	0.00223957	yes
AT5G64120	OK	24.831	13.9519	-0.831679	-2.84784	5e-05	0.00223957	yes
AT3G25130	OK	6.11505	3.43341	-0.832723	-2.17839	0.0005	0.0134442	yes
AT1G45145	OK	43.4164	24.3612	-0.833655	-2.79783	5e-05	0.00223957	yes
AT2G02130	OK	71.2316	39.8807	-0.836825	-2.77798	5e-05	0.00223957	yes
AT5G47450	OK	6.1702	3.45452	-0.83683	-1.85557	0.00275	0.0433843	yes
AT3G44550	OK	5.218	2.91625	-0.839382	-2.18336	0.0002	0.00693658	yes
AT5G44417	OK	9.84743	5.48816	-0.843424	-2.54687	5e-05	0.00223957	yes
AT3G55290	OK	5.27843	2.9389	-0.844832	-1.75067	0.00295	0.045219	yes
AT5G48490	OK	171.897	95.706	-0.844863	-3.064	5e-05	0.00223957	yes
AT1G01470	OK	41.6053	23.1208	-0.847574	-2.84992	5e-05	0.00223957	yes
AT2G40610	OK	18.7415	10.4062	-0.8488	-2.71137	5e-05	0.00223957	yes
AT3G16420	OK	290.332	161.05	-0.850201	-2.80038	5e-05	0.00223957	yes
AT5G20700	OK	234.221	129.756	-0.852071	-2.87815	5e-05	0.00223957	yes
AT1G31835	OK	106.276	58.874	-0.852109	-3.05767	5e-05	0.00223957	yes
AT2G38760	OK	6.11712	3.3863	-0.853144	-2.07465	0.00065	0.0163666	yes
AT2G16586	OK	11.6984	6.46652	-0.855249	-2.32024	0.0002	0.00693658	yes
AT2G18196	OK	6.8591	3.79082	-0.855509	-1.86281	0.0024	0.0401358	yes
AT4G20780	OK	8.30832	4.5917	-0.855529	-1.89955	0.0016	0.0303438	yes
AT1G49450	OK	2.87644	1.58919	-0.855987	-1.95816	0.00125	0.0253801	yes
AT2G33830	OK	69.997	38.6495	-0.856844	-2.97612	5e-05	0.00223957	yes
AT1G68850	OK	5.23067	2.88594	-0.857956	-1.99173	0.00095	0.0209859	yes
AT2G30766	OK	258.31	142.396	-0.859202	-2.96153	5e-05	0.00223957	yes
AT3G27865	OK	4557.37	2511.64	-0.859571	-2.22845	0.00025	0.00823798	yes
AT3G54020	OK	3.96224	2.18075	-0.861492	-1.96058	0.00125	0.0253801	yes
AT5G50760	OK	8.21806	4.52176	-0.861915	-1.94709	0.00095	0.0209859	yes
AT5G61660	OK	11.6131	6.38382	-0.863259	-2.05255	0.0007	0.0172361	yes
AT5G43150	OK	10.4458	5.73713	-0.864515	-1.78975	0.00245	0.0406668	yes
AT3G04570	OK	4.80566	2.63684	-0.865925	-2.00596	0.00105	0.0225794	yes
AT1G66280	OK	31.9619	17.5049	-0.868595	-3.20793	5e-05	0.00223957	yes
AT1G76790	OK	30.2601	16.5687	-0.868951	-2.89891	5e-05	0.00223957	yes
AT4G13615	OK	79.9745	43.7598	-0.869935	-2.55419	5e-05	0.00223957	yes
AT4G35350	OK	33.4631	18.3043	-0.870384	-3.1334	5e-05	0.00223957	yes
AT5G59320	OK	12.6325	6.90672	-0.871068	-2.04169	0.00055	0.0143346	yes
AT3G63160	OK	119.804	65.222	-0.877242	-3.14347	5e-05	0.00223957	yes
AT4G18360	OK	4.86148	2.64041	-0.880635	-2.07122	0.00055	0.0143346	yes
AT2G35743	OK	479.532	260.32	-0.88134	-2.40097	5e-05	0.00223957	yes
AT2G37170	OK	61.2735	33.2555	-0.881671	-3.24719	5e-05	0.00223957	yes
AT5G03345	OK	15.8813	8.596	-0.885588	-2.08094	0.0009	0.0203092	yes
AT2G35380	OK	4.24566	2.29781	-0.885731	-1.80072	0.0032	0.0474991	yes
AT1G35516	OK	19.2035	10.365	-0.88965	-2.56106	5e-05	0.00223957	yes
AT5G63580	OK	4.71497	2.54322	-0.890594	-1.91076	0.00175	0.0323623	yes
AT4G36380	OK	3.59112	1.93504	-0.892067	-2.2367	0.00035	0.0104689	yes
AT2G22770	OK	19.8243	10.6804	-0.892308	-3.03694	5e-05	0.00223957	yes
AT4G05150	OK	25.1197	13.5302	-0.89263	-3.20322	5e-05	0.00223957	yes
AT2G01610	OK	20.7326	11.1606	-0.893488	-2.68706	5e-05	0.00223957	yes
AT3G57010	OK	15.9721	8.5837	-0.895885	-2.93476	5e-05	0.00223957	yes
AT2G21045	OK	25.3266	13.6015	-0.896885	-2.69035	5e-05	0.00223957	yes
AT2G16720	OK	6.89468	3.70223	-0.89709	-2.05951	0.0009	0.0203092	yes
AT3G57860	OK	3.83243	2.05732	-0.897494	-1.88744	0.0022	0.0378566	yes
AT1G22500	OK	7.31964	3.92498	-0.899086	-2.09729	0.00045	0.0125739	yes
AT5G48010	OK	23.4111	12.5405	-0.900602	-3.2991	5e-05	0.00223957	yes
AT3G60300	OK	46.4261	24.8195	-0.903463	-3.33799	5e-05	0.00223957	yes
AT5G37990	OK	6.47833	3.45935	-0.905119	-2.33783	0.0001	0.00395277	yes
AT4G30280	OK	8.61625	4.59226	-0.907854	-2.29026	0.0002	0.00693658	yes
AT3G56705	OK	492.98	262.438	-0.909555	-3.213	5e-05	0.00223957	yes
AT2G03200	OK	3.3223	1.76782	-0.910212	-1.90223	0.00175	0.0323623	yes
AT5G64180	OK	12.4574	6.62096	-0.911887	-2.20806	0.0002	0.00693658	yes
AT3G61990	OK	11.1534	5.92139	-0.913477	-2.64542	5e-05	0.00223957	yes
AT3G27200	OK	9.60869	5.09857	-0.914248	-2.10098	0.0007	0.0172361	yes
AT1G22440	OK	10.2925	5.4551	-0.915914	-2.74259	5e-05	0.00223957	yes
AT5G59520	OK	10.5216	5.56913	-0.917826	-2.65736	5e-05	0.00223957	yes
AT3G44540	OK	2.98317	1.5777	-0.919025	-1.88668	0.0017	0.0315686	yes
AT4G21600	OK	9.96035	5.25726	-0.921883	-2.52321	5e-05	0.00223957	yes
AT4G15910	OK	100.451	52.9644	-0.923395	-3.33376	5e-05	0.00223957	yes
AT1G77540	OK	16.9426	8.92615	-0.924549	-2.09273	0.0008	0.0188645	yes
AT3G16460	OK	83.5897	44.0327	-0.924751	-3.26996	5e-05	0.00223957	yes
AT5G19890	OK	5.89421	3.10456	-0.924912	-2.16039	0.00025	0.00823798	yes
AT4G15940	OK	16.476	8.66678	-0.926794	-2.71336	5e-05	0.00223957	yes
AT2G05440	OK	222.931	117.25	-0.927012	-3.28024	5e-05	0.00223957	yes
AT2G01890	OK	12.5735	6.61133	-0.927379	-2.7979	5e-05	0.00223957	yes
AT4G10380	OK	2.91933	1.53325	-0.929045	-1.88374	0.0018	0.0328104	yes
AT5G17820	OK	11.5894	6.08439	-0.929614	-2.73502	5e-05	0.00223957	yes
AT2G38530	OK	9.60299	5.03596	-0.931216	-1.98349	0.0011	0.0232894	yes
AT1G22030	OK	4.67343	2.44924	-0.932148	-2.10714	0.00055	0.0143346	yes
AT1G07610	OK	341.258	178.796	-0.932553	-3.4771	5e-05	0.00223957	yes
AT4G36430	OK	17.4241	9.1209	-0.933834	-2.94796	5e-05	0.00223957	yes
AT2G38390	OK	17.2059	9.00619	-0.933912	-2.96749	5e-05	0.00223957	yes
AT1G13300	OK	9.84872	5.15032	-0.935272	-2.60293	0.0001	0.00395277	yes
AT4G15390	OK	5.65859	2.95623	-0.936685	-2.36253	5e-05	0.00223957	yes
AT1G06080	OK	10.3095	5.38366	-0.937316	-2.65095	0.0001	0.00395277	yes
AT1G52050	OK	9.2652	4.83577	-0.938078	-2.49338	5e-05	0.00223957	yes
AT1G47500	OK	8.03787	4.19484	-0.938199	-2.73454	5e-05	0.00223957	yes
AT4G22235	OK	9.78114	5.09631	-0.94055	-1.88999	0.00205	0.0359345	yes
AT3G54366	OK	15.9403	8.29157	-0.94296	-2.67014	5e-05	0.00223957	yes
AT3G55485	OK	141.591	73.5554	-0.94483	-3.43627	5e-05	0.00223957	yes
AT5G60660	OK	3.81066	1.97944	-0.944946	-1.85378	0.00285	0.0442184	yes
AT5G24660	OK	10.8978	5.66058	-0.945011	-1.91854	0.0015	0.0290658	yes
AT1G11175	OK	21.0041	10.8446	-0.953695	-2.81584	5e-05	0.00223957	yes
AT3G55230	OK	6.55836	3.38583	-0.953826	-2.22785	0.0005	0.0134442	yes
AT1G60470	OK	4.29716	2.21737	-0.954537	-2.08956	0.0007	0.0172361	yes
AT4G16260	OK	27.4887	14.1596	-0.957054	-3.33823	5e-05	0.00223957	yes
AT2G23540	OK	14.615	7.52686	-0.957332	-3.01063	5e-05	0.00223957	yes
AT1G78815	OK	4.45598	2.29337	-0.958271	-1.86003	0.0025	0.0411899	yes
AT1G17020	OK	4.41826	2.27063	-0.960388	-2.15933	0.00045	0.0125739	yes
AT2G25810	OK	5.20628	2.67035	-0.963226	-2.12717	0.0005	0.0134442	yes
AT3G12120	OK	211.182	107.952	-0.968095	-3.16538	5e-05	0.00223957	yes
AT3G45680	OK	2.63629	1.34489	-0.971024	-2.06462	0.00095	0.0209859	yes
AT2G31141	OK	1537	783.047	-0.972944	-2.55203	5e-05	0.00223957	yes
AT5G66690	OK	11.6551	5.93314	-0.974092	-3.04995	5e-05	0.00223957	yes
AT4G29930	OK	3.79272	1.92944	-0.975051	-1.72752	0.00235	0.0394106	yes
AT3G01420	OK	36.0553	18.3384	-0.975347	-3.58683	5e-05	0.00223957	yes
AT3G53980	OK	85.6955	43.5686	-0.975932	-3.40063	5e-05	0.00223957	yes
AT5G41040	OK	12.0108	6.09967	-0.977524	-3.12371	5e-05	0.00223957	yes
AT5G23190	OK	3.04894	1.54809	-0.977815	-2.29969	0.00015	0.00550216	yes
AT1G78020	OK	129.245	65.59	-0.978561	-3.52358	5e-05	0.00223957	yes
AT3G19390	OK	5.08131	2.57833	-0.978764	-2.45433	5e-05	0.00223957	yes
AT1G61275	OK	2258.12	1144.75	-0.980088	-3.41125	5e-05	0.00223957	yes
AT5G07322	OK	24.8922	12.6004	-0.982226	-2.30065	0.0003	0.0093662	yes
AT2G23630	OK	2.4872	1.25828	-0.983067	-1.92811	0.00135	0.0267405	yes
AT4G28940	OK	3.94811	1.99443	-0.985185	-2.0459	0.0011	0.0232894	yes
AT2G37770	OK	3.0876	1.5577	-0.987073	-1.80624	0.0028	0.0437856	yes
AT4G23420	OK	13.427	6.76622	-0.988716	-3.14603	5e-05	0.00223957	yes
AT3G16430	OK	33.919	17.0588	-0.991574	-3.51937	5e-05	0.00223957	yes
AT4G11190	OK	24.5605	12.3499	-0.991841	-2.88882	5e-05	0.00223957	yes
AT2G41800	OK	3.34707	1.67838	-0.995828	-1.96044	0.00145	0.0281888	yes
AT3G14680	OK	3.41874	1.71427	-0.995867	-2.20135	0.0004	0.0114643	yes
AT4G36610	OK	5.24035	2.62285	-0.998528	-2.19069	0.0005	0.0134442	yes
AT4G14010	OK	31.6878	15.8292	-1.00134	-2.82351	5e-05	0.00223957	yes
AT5G14000	OK	4.85673	2.42329	-1.00302	-2.06479	0.00115	0.0240905	yes
AT2G26355	OK	7.88793	3.93562	-1.00306	-1.9936	0.0009	0.0203092	yes
AT3G21510	OK	13.0853	6.52322	-1.00429	-2.53186	5e-05	0.00223957	yes
AT4G17340	OK	25.8679	12.8907	-1.00483	-3.19431	5e-05	0.00223957	yes
AT3G59010	OK	1.716	0.854632	-1.00567	-1.83115	0.00295	0.045219	yes
AT2G01008	OK	26.7845	13.3342	-1.00627	-3.48209	5e-05	0.00223957	yes
AT2G39050	OK	5.74433	2.85444	-1.00893	-2.38182	5e-05	0.00223957	yes
AT3G16920	OK	13.6436	6.77459	-1.01002	-3.02943	5e-05	0.00223957	yes
AT3G46700	OK	8.2929	4.10808	-1.01341	-2.85316	5e-05	0.00223957	yes
AT5G65790	OK	5.45452	2.69972	-1.01464	-2.44743	5e-05	0.00223957	yes
AT3G45080	OK	5.94098	2.93856	-1.01559	-2.18534	0.00035	0.0104689	yes
AT4G09990	OK	4.09177	2.02194	-1.01699	-2.01474	0.0017	0.0315686	yes
AT5G02090	OK	11.2978	5.58205	-1.01717	-2.25438	0.00025	0.00823799	yes
AT5G61455,AT5G61460	OK	541.383	267.467	-1.01729	-3.19158	5e-05	0.00223957	yes
AT3G04230	OK	6.15948	3.03801	-1.01968	-1.84471	0.0033	0.0482998	yes
AT4G11211	OK	43.6778	21.5358	-1.02017	-2.98051	5e-05	0.00223957	yes
AT5G42900	OK	3.01054	1.48255	-1.02194	-1.69767	0.0023	0.0389384	yes
AT2G36830	OK	55.0653	27.0949	-1.02313	-3.6727	5e-05	0.00223957	yes
AT5G23840	OK	5.76426	2.83543	-1.02357	-1.95015	0.00155	0.0297436	yes
AT5G15970	OK	140.998	69.1536	-1.0278	-3.66786	5e-05	0.00223957	yes
AT4G18550	OK	2.26157	1.10663	-1.03116	-1.76561	0.0034	0.0494387	yes
AT3G62160	OK	2.16076	1.05687	-1.03174	-1.81614	0.0028	0.0437856	yes
AT3G16410	OK	28.7817	14.022	-1.03746	-3.73384	5e-05	0.00223957	yes
AT1G47480	OK	4.34083	2.11148	-1.03972	-2.10662	0.0005	0.0134442	yes
AT1G77450	OK	13.27	6.45322	-1.04007	-3.00294	5e-05	0.00223957	yes
AT2G38750	OK	16.1036	7.82093	-1.04197	-3.29393	5e-05	0.00223957	yes
AT5G53990	OK	2.1881	1.06223	-1.04259	-1.92367	0.0026	0.0420601	yes
AT5G38020	OK	6.16836	2.98797	-1.04572	-2.64786	5e-05	0.00223957	yes
AT1G76620	OK	1.65747	0.802424	-1.04655	-1.90072	0.00265	0.0422932	yes
AT4G39363	OK	5886.96	2847.91	-1.04762	-3.55225	5e-05	0.00223957	yes
AT4G22666	OK	5.61225	2.70978	-1.05041	-1.82281	0.00295	0.045219	yes
AT5G66400	OK	14.3694	6.93654	-1.05071	-2.72438	5e-05	0.00223957	yes
AT4G22212	OK	23.1971	11.1736	-1.05384	-2.78342	5e-05	0.00223957	yes
AT3G48340	OK	13.6567	6.57234	-1.05512	-3.13119	5e-05	0.00223957	yes
AT4G23700	OK	1.03258	0.496859	-1.05534	-1.8029	0.00345	0.0498809	yes
AT5G57530	OK	4.83526	2.32206	-1.05819	-2.14284	0.0008	0.0188645	yes
AT5G63560	OK	6.70918	3.21702	-1.06041	-2.76788	5e-05	0.00223957	yes
AT4G29270	OK	16.9155	8.10709	-1.06109	-3.06005	5e-05	0.00223957	yes
AT3G12500	OK	10.5531	5.04953	-1.06345	-2.77385	5e-05	0.00223957	yes
AT2G24610	OK	1.414	0.674093	-1.06876	-1.95145	0.00215	0.0372117	yes
AT2G02960	OK	3.81853	1.81452	-1.07343	-2.05316	0.00055	0.0143346	yes
AT1G17190	OK	10.9571	5.19981	-1.07533	-2.73468	5e-05	0.00223957	yes
AT5G48000	OK	27.0698	12.8038	-1.08011	-3.88981	5e-05	0.00223957	yes
AT5G52310	OK	5.32451	2.5161	-1.08146	-3.05616	5e-05	0.00223957	yes
AT1G13635	OK	4.7986	2.26194	-1.08505	-2.11617	0.00055	0.0143346	yes
AT5G64100	OK	15.4051	7.25445	-1.08647	-3.31346	5e-05	0.00223957	yes
AT5G05960	OK	90.8321	42.7472	-1.08737	-3.74444	5e-05	0.00223957	yes
AT2G17500	OK	16.4641	7.7474	-1.08754	-2.11859	0.002	0.035336	yes
AT1G22360	OK	9.65807	4.53881	-1.08942	-3.28113	5e-05	0.00223957	yes
AT2G21180	OK	7.53793	3.54134	-1.08987	-2.17117	0.0005	0.0134442	yes
AT1G51470	OK	3.96871	1.8597	-1.0936	-2.51261	0.0002	0.00693658	yes
AT5G44610	OK	15.5906	7.30432	-1.09385	-2.82031	5e-05	0.00223957	yes
AT3G05800	OK	4.66812	2.18537	-1.09496	-2.12531	0.00075	0.0180924	yes
AT3G10910	OK	5.23521	2.4496	-1.0957	-2.3319	0.0002	0.00693658	yes
AT5G10340	OK	2.84406	1.32954	-1.09703	-2.03788	0.0013	0.0260394	yes
AT2G41380	OK	13.0686	6.10905	-1.09708	-3.01659	5e-05	0.00223957	yes
AT3G08860	OK	2.35308	1.09991	-1.09716	-2.08421	0.00055	0.0143346	yes
AT5G07475	OK	4.48766	2.08872	-1.10335	-1.82195	0.00315	0.0471891	yes
AT2G01530	OK	58.0141	26.9648	-1.10533	-3.84948	5e-05	0.00223957	yes
AT1G13609	OK	21.996	10.2023	-1.10835	-2.19838	0.0005	0.0134442	yes
AT1G08430	OK	2.58927	1.19903	-1.11068	-2.12932	0.00085	0.0195775	yes
AT3G24520	OK	6.13819	2.8423	-1.11075	-2.18108	0.00095	0.0209859	yes
AT1G13950	OK	5.07906	2.34852	-1.11281	-1.92805	0.00175	0.0323623	yes
AT5G24770	OK	12.6498	5.82469	-1.11886	-3.3422	5e-05	0.00223957	yes
AT1G10522	OK	153.041	70.0571	-1.12731	-4.09167	5e-05	0.00223957	yes
AT1G23760	OK	1.10211	0.502974	-1.13171	-1.76749	0.0032	0.0474991	yes
AT1G49700	OK	8.06496	3.65786	-1.14067	-2.35491	0.00015	0.00550216	yes
AT1G31320	OK	6.13441	2.78147	-1.14108	-2.37502	0.00025	0.00823798	yes
AT1G48750	OK	116.683	52.9059	-1.14109	-3.10888	5e-05	0.00223957	yes
AT5G13580	OK	1.69998	0.770314	-1.142	-2.24398	0.0006	0.0153461	yes
AT2G18050	OK	46.0972	20.7582	-1.151	-3.82134	5e-05	0.00223957	yes
AT1G77520	OK	15.1108	6.78583	-1.15498	-3.66284	5e-05	0.00223957	yes
AT2G23620	OK	6.12448	2.73447	-1.16332	-2.35973	0.00025	0.00823798	yes
AT3G11430	OK	1.36951	0.610416	-1.16579	-1.91161	0.00205	0.0359345	yes
AT4G30170	OK	38.3251	17.0542	-1.16816	-4.10932	5e-05	0.00223957	yes
AT1G12013	OK	7022.66	3123.34	-1.16893	-4.14844	5e-05	0.00223957	yes
AT5G43580	OK	34.207	15.2067	-1.16958	-3.19081	5e-05	0.00223957	yes
AT1G66800	OK	14.628	6.49147	-1.17212	-3.43986	5e-05	0.00223957	yes
AT1G14120	OK	21.2289	9.41412	-1.17313	-3.79161	5e-05	0.00223957	yes
AT4G13660	OK	3.80565	1.68608	-1.17447	-2.2945	0.0005	0.0134442	yes
AT4G04745	OK	11.394	5.04756	-1.17462	-2.37604	0.00035	0.0104689	yes
AT1G14240	OK	9.03945	3.99729	-1.17721	-3.1196	5e-05	0.00223957	yes
AT1G30870	OK	3.27879	1.44681	-1.18029	-2.18812	0.0008	0.0188645	yes
AT2G20560	OK	2.96059	1.30442	-1.18248	-2.25072	0.0004	0.0114643	yes
AT3G16450	OK	79.6413	35.0521	-1.18401	-4.23597	5e-05	0.00223957	yes
AT2G18370	OK	25.5801	11.2432	-1.18597	-3.40369	5e-05	0.00223957	yes
AT1G47395	OK	65.4205	28.7304	-1.18716	-3.3119	5e-05	0.00223957	yes
AT1G06090	OK	4.72481	2.07325	-1.18836	-2.45324	0.0001	0.00395277	yes
AT4G11320	OK	127.794	56.0466	-1.18912	-4.18247	5e-05	0.00223957	yes
AT4G35060	OK	8.91032	3.90742	-1.18926	-2.74106	5e-05	0.00223957	yes
AT2G14247	OK	62.449	27.3382	-1.19176	-3.71057	5e-05	0.00223957	yes
AT1G18980	OK	3.65101	1.59488	-1.19484	-1.83821	0.00335	0.0488311	yes
AT5G57785	OK	23.5161	10.2241	-1.20168	-2.95859	0.0001	0.00395277	yes
AT1G62290	OK	1.57284	0.683781	-1.20177	-1.86761	0.00115	0.0240905	yes
AT4G22810	OK	3.11085	1.34912	-1.20529	-2.43016	0.00015	0.00550216	yes
AT2G28315	OK	2.53562	1.0913	-1.21629	-1.96852	0.00215	0.0372117	yes
AT1G12950	OK	1.42467	0.607106	-1.2306	-1.96142	0.0021	0.0365236	yes
AT5G04960	OK	6.9103	2.93306	-1.23634	-3.40635	5e-05	0.00223957	yes
AT5G26260	OK	42.87	18.1892	-1.23688	-4.421	5e-05	0.00223957	yes
AT3G45710	OK	8.04545	3.40837	-1.23909	-3.55268	5e-05	0.00223957	yes
AT2G26695	OK	15.2313	6.44489	-1.24081	-2.91613	5e-05	0.00223957	yes
AT5G65040	OK	9.00659	3.78717	-1.24986	-2.45668	0.00035	0.0104689	yes
AT1G69880	OK	4.76005	1.99668	-1.25337	-1.98019	0.0023	0.0389384	yes
AT1G47600	OK	5.77822	2.41372	-1.25936	-3.16676	5e-05	0.00223957	yes
AT3G26460	OK	86.9068	36.1156	-1.26684	-4.48572	5e-05	0.00223957	yes
AT1G64110	OK	1.10683	0.459274	-1.26901	-2.07203	0.00075	0.0180924	yes
AT2G25160	OK	3.62979	1.50528	-1.26986	-2.79384	5e-05	0.00223957	yes
AT3G44300	OK	12.6498	5.23713	-1.27227	-3.57937	5e-05	0.00223957	yes
AT1G49570	OK	4.66774	1.92912	-1.27478	-2.69616	5e-05	0.00223957	yes
AT3G09925	OK	10.8032	4.43065	-1.28587	-2.32649	0.00025	0.00823798	yes
AT3G18215	OK	10.5769	4.33598	-1.28649	-3.32253	5e-05	0.00223957	yes
AT1G56600	OK	2.84308	1.16529	-1.28677	-2.27598	0.0007	0.0172361	yes
AT5G59310	OK	10.6043	4.3436	-1.28769	-2.5121	0.0001	0.00395277	yes
AT5G40730	OK	27.7082	11.3483	-1.28784	-2.99123	5e-05	0.00223957	yes
AT1G53541	OK	4215.66	1715.22	-1.29736	-3.74977	5e-05	0.00223957	yes
AT4G12170	OK	32.1727	13.0722	-1.29934	-3.04201	5e-05	0.00223957	yes
AT4G37070	OK	12.6085	5.09702	-1.30667	-3.80409	5e-05	0.00223957	yes
AT3G58550	OK	26.8828	10.8341	-1.3111	-3.76338	5e-05	0.00223957	yes
AT5G26310	OK	1.31156	0.526191	-1.31762	-1.93821	0.00345	0.0498809	yes
AT3G27884	OK	3.90939	1.56749	-1.31849	-1.97914	0.00205	0.0359345	yes
AT4G13860	OK	28.2806	11.2476	-1.33019	-1.97521	0.00255	0.0415149	yes
AT4G25635,AT4G25640	OK	26.2596	10.4236	-1.33299	-4.56496	5e-05	0.00223957	yes
AT1G31690	OK	6.45294	2.55209	-1.33828	-3.68632	5e-05	0.00223957	yes
AT2G16005	OK	25.5427	10.0551	-1.34499	-3.70356	5e-05	0.00223957	yes
AT1G13420	OK	2.04529	0.801509	-1.35151	-2.04548	0.0019	0.0339052	yes
AT4G23493	OK	5.104	1.99701	-1.35379	-1.91563	0.00285	0.0442184	yes
AT3G16770	OK	8.67022	3.37517	-1.36111	-3.31519	5e-05	0.00223957	yes
AT5G47990	OK	20.9001	8.07809	-1.37142	-4.61766	5e-05	0.00223957	yes
AT4G37700	OK	5.28175	2.04114	-1.37164	-2.01517	0.00315	0.0471891	yes
AT1G07430	OK	1.47597	0.568668	-1.37601	-2.08864	0.00145	0.0281888	yes
AT4G15380	OK	1.82344	0.701173	-1.37882	-2.25252	0.00095	0.0209859	yes
AT1G70850	OK	169.998	65.3141	-1.38006	-4.81206	5e-05	0.00223957	yes
AT5G26290	OK	9.8503	3.76843	-1.3862	-3.33925	5e-05	0.00223957	yes
AT4G26010	OK	9.58104	3.65925	-1.38863	-3.58826	5e-05	0.00223957	yes
AT2G37130	OK	13.8558	5.27727	-1.39263	-3.86386	5e-05	0.00223957	yes
AT1G18870	OK	4.49297	1.70792	-1.39543	-3.2357	5e-05	0.00223957	yes
AT5G15180	OK	5.25506	1.99752	-1.3955	-2.85559	5e-05	0.00223957	yes
AT2G18480	OK	1.88611	0.716349	-1.39668	-2.37337	0.0005	0.0134442	yes
AT4G33550	OK	15.6087	5.90692	-1.40187	-2.85878	5e-05	0.00223957	yes
AT3G16440	OK	5.86376	2.21209	-1.40642	-3.0243	5e-05	0.00223957	yes
AT5G38030	OK	1.43852	0.541752	-1.40888	-2.20669	0.00085	0.0195775	yes
AT1G65310	OK	3.22074	1.20578	-1.41742	-2.24918	0.0008	0.0188645	yes
AT2G01520	OK	223.304	83.5863	-1.41767	-5.05712	5e-05	0.00223957	yes
AT1G60740	OK	5.01187	1.85902	-1.43081	-2.18791	0.00085	0.0195775	yes
AT4G02270	OK	12.0255	4.41844	-1.44448	-3.26368	5e-05	0.00223957	yes
AT4G25820	OK	9.61072	3.50063	-1.45703	-3.53428	5e-05	0.00223957	yes
AT2G05510	OK	46.8455	16.9573	-1.466	-3.81105	5e-05	0.00223957	yes
AT5G47980	OK	7.44869	2.6881	-1.4704	-3.77209	5e-05	0.00223957	yes
AT4G11650	OK	40.3504	14.326	-1.49394	-5.06421	5e-05	0.00223957	yes
AT5G67400	OK	3.22747	1.14521	-1.4948	-2.59759	0.0003	0.0093662	yes
AT5G22410	OK	1.89098	0.668451	-1.50024	-2.14672	0.00125	0.0253801	yes
AT1G50290	OK	24.0512	8.45103	-1.50891	-4.40767	5e-05	0.00223957	yes
AT1G15405	OK	28584.9	9983.83	-1.51759	-2.31513	0.0001	0.00395277	yes
AT2G39310	OK	93.2253	32.5546	-1.51786	-5.3445	5e-05	0.00223957	yes
AT4G13575	OK	5.18807	1.7641	-1.55627	-2.5108	0.00015	0.00550216	yes
AT2G25964	OK	29.9345	10.1196	-1.56466	-3.11799	5e-05	0.00223957	yes
AT3G23180	OK	7.60357	2.55579	-1.57291	-2.93966	5e-05	0.00223957	yes
AT5G53740,AT5G53742	OK	175.203	58.5363	-1.58162	-5.57709	5e-05	0.00223957	yes
AT2G48130	OK	5.94907	1.96784	-1.59605	-2.74123	0.00015	0.00550216	yes
AT2G37870	OK	9.12197	3.01064	-1.59927	-2.7666	0.0001	0.00395277	yes
AT4G30180	OK	5.78754	1.89489	-1.61084	-2.60924	0.00015	0.00550216	yes
AT5G21020	OK	132.694	41.8101	-1.66618	-6.15978	5e-05	0.00223957	yes
AT4G08570	OK	2.37446	0.740262	-1.68149	-2.37596	0.0011	0.0232894	yes
AT5G52390	OK	1.90573	0.589754	-1.69216	-2.06764	0.0034	0.0494387	yes
AT5G56540	OK	18.5182	5.69152	-1.70206	-3.39246	5e-05	0.00223957	yes
AT5G12110	OK	14.2456	4.26633	-1.73944	-4.37159	5e-05	0.00223957	yes
AT5G66170	OK	25.7957	7.49308	-1.7835	-4.70693	5e-05	0.00223957	yes
AT4G14060	OK	19.0157	5.41263	-1.81279	-4.20299	5e-05	0.00223957	yes
AT1G28590	OK	1.42892	0.400896	-1.83362	-2.31437	0.00085	0.0195775	yes
AT3G29630	OK	1.2369	0.343357	-1.84895	-2.23595	0.0025	0.0411899	yes
AT5G53902	OK	101.106	27.6403	-1.87103	-6.12598	5e-05	0.00223957	yes
AT1G73260	OK	14.5275	3.96302	-1.87411	-4.52718	5e-05	0.00223957	yes
AT1G47400	OK	56.0965	15.2603	-1.87813	-5.09867	5e-05	0.00223957	yes
AT3G29250	OK	20.5035	5.55191	-1.88481	-4.87518	5e-05	0.00223957	yes
AT5G41471	OK	2150.02	557.94	-1.94617	-4.20381	5e-05	0.00223957	yes
AT4G33720	OK	59.231	14.8949	-1.99154	-5.85395	5e-05	0.00223957	yes
AT5G43690	OK	1.45058	0.363084	-1.99826	-2.1985	0.0032	0.0474991	yes
AT5G52300	OK	1.07542	0.267702	-2.0062	-2.3314	0.00065	0.0163666	yes
AT4G11310	OK	1.3446	0.314966	-2.09391	-2.35595	0.00335	0.0488311	yes
AT5G22580	OK	49.2181	11.478	-2.10031	-6.25544	5e-05	0.00223957	yes
AT2G21187	OK	5.84458	1.2036	-2.27974	-1.81283	0.0029	0.044877	yes
AT5G42580	OK	1.45426	0.293428	-2.30921	-2.65064	0.00165	0.0308976	yes
AT5G04120	OK	2.61844	0.483911	-2.4359	-2.84202	0.0011	0.0232894	yes
AT1G70880	OK	8.81553	1.60413	-2.45825	-3.95238	5e-05	0.00223957	yes
AT1G14960	OK	9.91859	1.55281	-2.67526	-4.13309	5e-05	0.00223957	yes
AT1G52690	OK	4.76976	0.705604	-2.75699	-3.23282	0.00015	0.00550216	yes
AT2G21820	OK	2.38017	0	#NAME?	#NAME?	5e-05	0.00223957	yes
AT5G43540	OK	0.998178	0	#NAME?	#NAME?	0.00135	0.0267405	yes
AT5G61412	OK	3.01381	0	#NAME?	#NAME?	5e-05	0.00223957	yes
AT1G01010	OK	2.76554	2.17492	-0.3466	-0.786111	0.17055	0.467753	no
AT1G01020	OK	3.24854	4.4505	0.454178	0.956941	0.10385	0.363149	no
AT1G01030	OK	0.635988	1.34865	1.08444	1.75969	0.00405	0.0553676	no
AT1G01040	OK	7.66081	9.24126	0.270592	0.76787	0.1823	0.483251	no
AT1G01046	OK	8.19708	5.93845	-0.465022	-0.095913	0.8099	0.928638	no
AT1G01050	OK	30.5601	30.4983	-0.00292057	-0.0051074	0.9924	0.994932	no
AT1G01070	OK	6.94292	6.33907	-0.131271	-0.371092	0.51575	0.779903	no
AT1G01073	NOTEST	0	0	0	0	1	1	no
AT1G01080	OK	11.4848	12.6341	0.1376	0.452105	0.42695	0.717906	no
AT1G01090	OK	35.0674	37.8827	0.111406	0.420324	0.46625	0.747977	no
AT1G01100	OK	206.315	172.351	-0.259496	-0.874671	0.1244	0.399798	no
AT1G01110	OK	1.569	1.19929	-0.387664	-0.701539	0.21495	0.526029	no
AT1G01115	NOTEST	0	0	0	0	1	1	no
AT1G01120	OK	9.07201	8.34608	-0.120324	-0.406142	0.4781	0.755593	no
AT1G01130	OK	1.53052	0.603573	-1.34243	-0.6283	0.1728	0.470522	no
AT1G01140	OK	12.0764	16.5563	0.455191	1.6093	0.0049	0.0617767	no
AT1G01150	NOTEST	0.0336462	0.123315	1.87384	0	1	1	no
AT1G01160	OK	11.8568	11.8413	-0.00188727	-0.0031763	0.99555	0.996662	no
AT1G01170	OK	85.1898	68.2557	-0.319732	-0.913486	0.1127	0.379534	no
AT1G01180	OK	2.92018	2.99915	0.0384967	0.0797874	0.885	0.958324	no
AT1G01183	NOTEST	0	0	0	0	1	1	no
AT1G01190	OK	2.43109	1.43788	-0.757661	-1.50937	0.0091	0.089826	no
AT1G01200	OK	0.964005	0.367728	-1.3904	-1.24697	0.07435	0.307027	no
AT1G01210	OK	11.099	10.8355	-0.0346572	-0.0848437	0.8815	0.956273	no
AT1G01225,AT1G01230	OK	15.0602	14.5095	-0.0537374	-0.163598	0.77705	0.914838	no
AT1G01240	OK	9.16291	10.3274	0.172597	0.538988	0.34705	0.653889	no
AT1G01250	OK	1.13669	0.990013	-0.199314	-0.235707	0.6857	0.874078	no
AT1G01260	OK	4.8575	5.54087	0.189898	0.603522	0.2909	0.605331	no
AT1G01270	NOTEST	0	0	0	0	1	1	no
AT1G01280	OK	1.91583	2.8376	0.566703	1.21548	0.0391	0.216068	no
AT1G01290	OK	8.41601	9.18133	0.125566	0.355117	0.5381	0.793114	no
AT1G01300	OK	5.29994	5.55741	0.0684385	0.202686	0.7264	0.891841	no
AT1G01305	NOTEST	0	0	0	0	1	1	no
AT1G01310	NOTEST	0.111263	0.0970984	-0.196459	0	1	1	no
AT1G01340	NOTEST	0.571244	0.76089	0.41358	0	1	1	no
AT1G01350	OK	13.8237	12.4779	-0.147768	-0.502836	0.3757	0.676594	no
AT1G01355	NOTEST	0	0	0	0	1	1	no
AT1G01360	OK	13.2115	10.4036	-0.344704	-1.04218	0.072	0.302509	no
AT1G01370	OK	3.10779	3.2986	0.0859641	0.154434	0.77415	0.913472	no
AT1G01380	OK	1.56557	0.837476	-0.902566	-0.814621	0.1521	0.442476	no
AT1G01390	OK	1.92468	2.53472	0.397211	0.865333	0.13245	0.412362	no
AT1G01400	NOTEST	0	0.139742	inf	0	1	1	no
AT1G01410	NOTEST	0	0	0	0	1	1	no
AT1G01420	OK	2.08245	1.76643	-0.237444	-0.470979	0.4105	0.706591	no
AT1G01430	OK	6.29531	8.6274	0.45465	1.41157	0.0157	0.124504	no
AT1G01440	OK	3.64377	4.40838	0.274818	0.797173	0.1618	0.455889	no
AT1G01448	OK	0.852854	1.25354	0.555642	0.663425	0.14845	0.437714	no
AT1G01450	NOTEST	0.042566	3.48837e-05	-10.2529	0	1	1	no
AT1G01453	NOTEST	0.18706	0.117754	-0.667729	0	1	1	no
AT1G01460	NOTEST	0	0.0127639	inf	0	1	1	no
AT1G01471	NOTEST	0	0	0	0	1	1	no
AT1G01490	OK	35.6134	32.0195	-0.153469	-0.557569	0.3324	0.639951	no
AT1G01500	OK	3.00609	2.6966	-0.156745	-0.353498	0.5403	0.794459	no
AT1G01510	OK	8.10368	8.38472	0.049184	0.167436	0.77405	0.913417	no
AT1G01520	OK	3.39411	2.86443	-0.244783	-0.452822	0.4256	0.717056	no
AT1G01530	NOTEST	0.097087	0.140087	0.528972	0	1	1	no
AT1G01540	OK	17.2301	18.1112	0.0719492	0.263172	0.65125	0.856082	no
AT1G01550	OK	31.645	36.4742	0.204901	0.768595	0.17705	0.47649	no
AT1G01560	OK	0.6115	1.52518	1.31856	1.822	0.00455	0.0591202	no
AT1G01570	NOTEST	0.642858	0.254827	-1.33498	0	1	1	no
AT1G01580	OK	5.56252	7.38433	0.408729	1.34867	0.0197	0.142819	no
AT1G01590	NOTEST	0.0632192	0.0948195	0.584821	0	1	1	no
AT1G01600	OK	1.52467	1.40936	-0.113457	-0.236791	0.68585	0.874206	no
AT1G01610	OK	8.41104	6.77882	-0.311249	-1.00959	0.0804	0.32115	no
AT1G01620	OK	119.329	86.4936	-0.464285	-1.66726	0.00375	0.0524735	no
AT1G01630	OK	12.6803	11.1482	-0.185774	-0.599568	0.29845	0.612745	no
AT1G01640	OK	3.46474	3.11541	-0.153326	-0.281939	0.60125	0.8291	no
AT1G01650	OK	4.02512	4.81888	0.259664	0.759147	0.18265	0.483963	no
AT1G01660	NOTEST	0.169105	0.220883	0.385365	0	1	1	no
AT1G01670	NOTEST	0.432587	0.370769	-0.222473	0	1	1	no
AT1G01680	NOTEST	0.0215218	0.93701	5.44419	0	1	1	no
AT1G01690	OK	2.07958	2.34381	0.172564	0.378147	0.509	0.775551	no
AT1G01695	NOTEST	0.0699076	0.118171	0.757354	0	1	1	no
AT1G01700	OK	0.864172	1.24606	0.527985	0.810477	0.1567	0.449114	no
AT1G01710	OK	6.39688	6.3957	-0.000266738	-0.000898938	0.992	0.99484	no
AT1G01720	OK	13.6249	10.2521	-0.410328	-1.24523	0.03255	0.19323	no
AT1G01725	OK	9.05195	6.46838	-0.484825	-0.451007	0.41735	0.711173	no
AT1G01730	OK	7.43295	5.20446	-0.514186	-1.24335	0.0326	0.193462	no
AT1G01740	OK	1.19994	1.64346	0.453776	0.791131	0.1375	0.420665	no
AT1G01750	OK	3.44474	2.80597	-0.295892	-0.400871	0.46735	0.748558	no
AT1G01760	OK	1.26806	1.76654	0.478295	0.65566	0.2609	0.574915	no
AT1G01770,AT1G01780	OK	7.93927	6.261	-0.342612	-0.845122	0.13925	0.424199	no
AT1G01790	OK	17.5459	23.6734	0.432129	1.61521	0.0052	0.0640639	no
AT1G01800	OK	29.8082	27.2707	-0.128357	-0.46502	0.4136	0.70883	no
AT1G01810	NOTEST	0.796411	0.940307	0.239618	0	1	1	no
AT1G01820	OK	22.3444	24.447	0.129747	0.456496	0.4194	0.712604	no
AT1G01830	OK	3.7433	4.31853	0.206227	0.586513	0.3054	0.618256	no
AT1G01840	OK	2.16774	1.70948	-0.342634	-0.361001	0.5446	0.795981	no
AT1G01860	OK	4.77385	4.95742	0.0544345	0.133989	0.81225	0.929262	no
AT1G01870	NOTEST	0	0	0	0	1	1	no
AT1G01880	OK	1.28799	1.46447	0.185249	0.349659	0.5137	0.778785	no
AT1G01890	NOTEST	0	0	0	0	1	1	no
AT1G01900	OK	1.72207	1.63266	-0.0769179	-0.101463	0.85875	0.947672	no
AT1G01910	OK	16.7665	16.335	-0.0376146	-0.123395	0.828	0.937176	no
AT1G01920	OK	5.10841	4.54172	-0.169635	-0.49357	0.39505	0.69418	no
AT1G01930	OK	5.09553	5.48992	0.107553	0.327744	0.5663	0.808488	no
AT1G01940	OK	14.8336	10.053	-0.561243	-1.51579	0.0089	0.0885381	no
AT1G01950	OK	6.35077	6.7859	0.0956077	0.162522	0.77055	0.911882	no
AT1G01960	OK	8.6187	10.7603	0.320178	0.989986	0.0882	0.33669	no
AT1G01970	OK	10.5478	10.9928	0.059615	0.202533	0.72685	0.891963	no
AT1G01980	NOTEST	0	0	0	0	1	1	no
AT1G01990	OK	4.17117	3.38543	-0.301115	-0.685379	0.2364	0.54931	no
AT1G02000	OK	2.36379	2.11254	-0.162121	-0.365534	0.5262	0.787423	no
AT1G02010	OK	2.05475	2.15465	0.0684904	0.168277	0.76715	0.909791	no
AT1G02020	OK	1.07121	1.34761	0.33117	0.65034	0.2506	0.56504	no
AT1G02030	NOTEST	0.122317	0.0998246	-0.29316	0	1	1	no
AT1G02040,AT1G02050	OK	6.95057	7.17117	0.0450766	0.127709	0.81825	0.932729	no
AT1G02060	OK	1.68369	1.679	-0.00402189	-0.00887768	0.9771	0.989984	no
AT1G02065	NOTEST	0.299714	0.557327	0.89494	0	1	1	no
AT1G02070	NOTEST	0.850256	0.215698	-1.97889	0	1	1	no
AT1G02074	NOTEST	0	0	0	0	1	1	no
AT1G02080	OK	8.25317	11.1015	0.427736	1.61407	0.00375	0.0524735	no
AT1G02090	OK	14.5659	13.7226	-0.0860481	-0.275068	0.6309	0.844817	no
AT1G02100,AT1G02110	OK	13.4283	10.3485	-0.375856	-1.22035	0.03355	0.196355	no
AT1G02120	OK	15.7925	12.6414	-0.32109	-1.16015	0.0438	0.230331	no
AT1G02130	OK	14.6331	14.6219	-0.00110132	-0.00353276	0.99145	0.994787	no
AT1G02136,transcript:AT1G02136.1	NOTEST	0	0	0	0	1	1	no
AT1G02140	OK	61.7899	52.7328	-0.22867	-0.849718	0.13805	0.421696	no
AT1G02145,AT1G02150	OK	24.3563	27.1272	0.155445	0.554032	0.3354	0.642232	no
AT1G02160	OK	26.9054	27.2129	0.0163931	0.0469738	0.93575	0.975238	no
AT1G02170	OK	3.91306	3.89654	-0.00610502	-0.0127737	0.9837	0.991654	no
AT1G02180	OK	2.97178	3.01005	0.0184641	0.0246588	0.97245	0.988305	no
AT1G02190	NOTEST	0.313183	0.514007	0.71478	0	1	1	no
AT1G02210	NOTEST	0	0	0	0	1	1	no
AT1G02220	OK	4.41831	5.70942	0.369849	0.967925	0.09235	0.343628	no
AT1G02228	NOTEST	0	0	0	0	1	1	no
AT1G02230	NOTEST	0.307052	0.565425	0.880855	0	1	1	no
AT1G02250	NOTEST	0.0601847	0.0179897	-1.74223	0	1	1	no
AT1G02260	OK	2.16887	2.56227	0.240477	0.583346	0.30935	0.621034	no
AT1G02270	OK	5.64364	6.39532	0.180391	0.53268	0.3581	0.662844	no
AT1G02280	OK	37.2801	31.5188	-0.242191	-0.900195	0.11795	0.388596	no
AT1G02290	OK	2.81755	4.19785	0.575213	1.45785	0.01345	0.113961	no
AT1G02300	OK	10.3728	8.34895	-0.313139	-0.952878	0.09925	0.355895	no
AT1G02305	OK	29.9723	23.7878	-0.333406	-1.21375	0.0335	0.196191	no
AT1G02310	OK	1.22977	1.02264	-0.266098	-0.165912	0.777	0.914838	no
AT1G02320	NOTEST	0	0	0	0	1	1	no
AT1G02330	OK	12.2427	13.761	0.168656	0.531658	0.35505	0.660404	no
AT1G02340	OK	1.85617	1.56018	-0.250615	-0.436514	0.44765	0.734087	no
AT1G02350	NOTEST	0.613814	0.681815	0.151579	0	1	1	no
AT1G02360	OK	5.02752	3.18432	-0.658863	-1.41329	0.01525	0.122571	no
AT1G02370	OK	2.7606	3.41814	0.308231	0.766875	0.18295	0.484254	no
AT1G02380	OK	1.65172	1.8792	0.186153	0.31444	0.5821	0.81806	no
AT1G02390	NOTEST	0.34598	0.275155	-0.330442	0	1	1	no
AT1G02391	NOTEST	0	0	0	0	1	1	no
AT1G02400	OK	2.7916	1.52668	-0.870699	-1.66313	0.00635	0.0723332	no
AT1G02405	NOTEST	0.21494	0.376098	0.807175	0	1	1	no
AT1G02410	OK	10.2103	9.31433	-0.132501	-0.401876	0.48765	0.761705	no
AT1G02420	OK	2.48503	2.35953	-0.0747622	-0.151436	0.79415	0.922411	no
AT1G02430	OK	0.77984	1.24019	0.669313	0.459416	0.4512	0.736993	no
AT1G02440	NOTEST	0	0.043036	inf	0	1	1	no
AT1G02450	OK	2.16547	2.64059	0.286176	0.366801	0.52505	0.78656	no
AT1G02460	NOTEST	0.355771	0.335541	-0.0844575	0	1	1	no
AT1G02470	OK	1.3129	1.45853	0.151758	0.200439	0.723	0.890796	no
AT1G02475	OK	15.4808	19.3161	0.319325	1.03522	0.07315	0.304755	no
AT1G02480	NOTEST	0	0	0	0	1	1	no
AT1G02490	NOTEST	0	0	0	0	1	1	no
AT1G02500	OK	159.228	113.939	-0.482833	-1.66841	0.00445	0.0583739	no
AT1G02510	NOTEST	0.055724	0.375481	2.75237	0	1	1	no
AT1G02520	OK	2.3389	2.69763	0.205867	0.6219	0.2828	0.597225	no
AT1G02530	NOTEST	0.211557	0.286466	0.437321	0	1	1	no
AT1G02540	NOTEST	0	0.0910271	inf	0	1	1	no
AT1G02550	NOTEST	0	0	0	0	1	1	no
AT1G02560	OK	65.2734	75.9932	0.219376	0.812338	0.1608	0.454941	no
AT1G02570	NOTEST	0.683196	0.0867579	-2.97723	0	1	1	no
AT1G02575	NOTEST	0.0235947	0	#NAME?	0	1	1	no
AT1G02580	NOTEST	0.0255485	0.0381832	0.579702	0	1	1	no
AT1G02590	NOTEST	0	0	0	0	1	1	no
AT1G02600	NOTEST	0	0	0	0	1	1	no
AT1G02620	NOTEST	0.0908979	0.244581	1.42799	0	1	1	no
AT1G02630	OK	0.898831	1.06403	0.243417	0.372162	0.4892	0.762589	no
AT1G02640	OK	5.18943	4.39909	-0.238372	-0.752809	0.1927	0.497072	no
AT1G02650	NOTEST	0.398894	0.382137	-0.0619146	0	1	1	no
AT1G02660	OK	1.8935	2.90752	0.618738	1.60784	0.0068	0.075623	no
AT1G02670	NOTEST	0.498067	0.466631	-0.0940569	0	1	1	no
AT1G02680	OK	4.11133	4.33476	0.0763451	0.160631	0.7865	0.919199	no
AT1G02681	NOTEST	0	0	0	0	1	1	no
AT1G02690	OK	4.35743	5.39546	0.308269	0.897209	0.11435	0.381816	no
AT1G02700	NOTEST	0.528898	0.694453	0.392888	0	1	1	no
AT1G02710	NOTEST	0	0	0	0	1	1	no
AT1G02720	OK	1.27372	1.56772	0.299613	0.526168	0.34315	0.650296	no
AT1G02730	OK	9.60395	12.7428	0.407985	1.51616	0.0075	0.0801094	no
AT1G02740	OK	4.28815	3.69121	-0.216263	-0.525851	0.365	0.667941	no
AT1G02750	OK	11.4843	8.96919	-0.35661	-1.03541	0.07105	0.300215	no
AT1G02760	NOTEST	0	0	0	0	1	1	no
AT1G02770	OK	2.80513	2.26054	-0.311405	-0.617603	0.2832	0.59761	no
AT1G02780	OK	292.092	216.011	-0.435313	-1.4307	0.01305	0.112388	no
AT1G02790	NOTEST	0	0	0	0	1	1	no
AT1G02800	OK	1.0995	1.49717	0.445391	0.801422	0.1647	0.459768	no
AT1G02810	OK	2.93214	2.05904	-0.509983	-1.19812	0.03905	0.215859	no
AT1G02813	OK	1.61976	3.70419	1.19337	1.63668	0.01045	0.0980485	no
AT1G02816	OK	8.39423	5.78161	-0.537926	-1.40398	0.0153	0.122641	no
AT1G02820	OK	13.5319	10.1912	-0.409035	-1.01597	0.0766	0.313271	no
AT1G02830	NOTEST	0	0.0877323	inf	0	1	1	no
AT1G02840	OK	28.8269	23.8266	-0.27484	-1.0036	0.0819	0.324307	no
AT1G02850	OK	5.34241	5.0296	-0.0870459	-0.245966	0.6634	0.863117	no
AT1G02860	OK	4.02941	3.63842	-0.147257	-0.264578	0.64085	0.850792	no
AT1G02870	OK	18.0598	14.9736	-0.270354	-0.719608	0.21485	0.525972	no
AT1G02880	OK	4.87129	5.62044	0.206377	0.514595	0.35255	0.65867	no
AT1G02890	OK	12.5224	13.6894	0.128541	0.486254	0.3997	0.697958	no
AT1G02910	OK	14.3026	18.1219	0.341463	1.21426	0.03395	0.197722	no
AT1G02940	NOTEST	0.0288645	0	#NAME?	0	1	1	no
AT1G02950	OK	6.50354	5.99024	-0.11861	-0.284035	0.6084	0.832766	no
AT1G02952	NOTEST	0.0858522	9.10052e-45	-142.759	0	1	1	no
AT1G02960	OK	7.21023	6.33209	-0.187363	-0.575182	0.31305	0.624663	no
AT1G02965	NOTEST	0	0	0	0	1	1	no
AT1G02970	OK	1.29878	1.6266	0.324698	0.632907	0.27915	0.593525	no
AT1G02980	NOTEST	0.130317	0.117981	-0.143474	0	1	1	no
AT1G02990	OK	3.46772	4.7936	0.467122	1.60354	0.0047	0.0603652	no
AT1G03000	OK	4.13138	4.62353	0.162372	0.529211	0.35695	0.662114	no
AT1G03010	NOTEST	0.336239	0.442156	0.395072	0	1	1	no
AT1G03020	OK	3.73433	3.18968	-0.22744	-0.207574	0.7098	0.883755	no
AT1G03022	NOTEST	0	0	0	0	1	1	no
AT1G03030	OK	5.26947	6.12418	0.216857	0.592932	0.2979	0.61218	no
AT1G03040	OK	10.2936	12.2843	0.255069	0.848692	0.1402	0.426001	no
AT1G03050	NOTEST	0.00922792	0.0179353	0.958724	0	1	1	no
AT1G03055	OK	5.31982	6.28256	0.239976	0.562376	0.3267	0.635678	no
AT1G03060	OK	6.46261	8.46402	0.389225	1.45606	0.0109	0.100785	no
AT1G03070	NOTEST	0.749788	0.520767	-0.525845	0	1	1	no
AT1G03080	OK	15.2541	17.8645	0.227898	0.850578	0.14065	0.426496	no
AT1G03100	OK	1.08129	1.54971	0.519244	0.436799	0.45415	0.739238	no
AT1G03103	NOTEST	0	0	0	0	1	1	no
AT1G03106	OK	2.40327	2.95239	0.296881	0.534949	0.35155	0.658356	no
AT1G03110	OK	5.45331	5.47602	0.00599448	0.0170045	0.98065	0.99086	no
AT1G03120	NOTEST	0.307893	0.157892	-0.963489	0	1	1	no
AT1G03140	OK	18.7591	16.1653	-0.214693	-0.758156	0.17725	0.47674	no
AT1G03150	OK	10.831	11.9108	0.137099	0.369592	0.52285	0.785364	no
AT1G03160	OK	7.29079	9.29948	0.351075	1.24915	0.0296	0.181209	no
AT1G03170	OK	1.14281	1.19489	0.0642891	0.0895367	0.86325	0.948718	no
AT1G03180	NOTEST	0.54321	0.854953	0.654335	0	1	1	no
AT1G03190	OK	2.09551	2.2412	0.0969686	0.244148	0.6662	0.86493	no
AT1G03200	NOTEST	0	0	0	0	1	1	no
AT1G03210	OK	7.55458	5.85535	-0.367597	-0.883806	0.12235	0.396443	no
AT1G03220	OK	16.2192	14.1117	-0.200809	-0.704396	0.21505	0.526029	no
AT1G03230	OK	2.23835	2.30602	0.0429715	0.0903669	0.87995	0.955351	no
AT1G03240	NOTEST	0	0.261173	inf	0	1	1	no
AT1G03250	OK	10.3148	9.99639	-0.0452422	-0.140131	0.8055	0.927018	no
AT1G03260	OK	2.88019	2.81933	-0.0308135	-0.0670847	0.8995	0.962825	no
AT1G03270	OK	1.12122	1.37731	0.296785	0.500049	0.3834	0.683829	no
AT1G03280	OK	10.2099	10.123	-0.0123315	-0.042476	0.94255	0.97844	no
AT1G03290	OK	8.00171	9.39907	0.23221	0.764531	0.18095	0.481247	no
AT1G03300	OK	1.62147	1.9561	0.270679	0.585346	0.3096	0.621186	no
AT1G03310	OK	11.2669	12.9548	0.201403	0.745512	0.19015	0.493421	no
AT1G03320	NOTEST	0.0356323	0	#NAME?	0	1	1	no
AT1G03330	OK	30.7038	26.7692	-0.19784	-0.669135	0.2372	0.550236	no
AT1G03340	OK	1.06054	0.490592	-1.1122	-1.33727	0.02875	0.178208	no
AT1G03350	OK	17.9334	18.1413	0.0166271	0.0608841	0.9135	0.968469	no
AT1G03360	OK	7.27969	7.47455	0.0381103	0.109441	0.8498	0.94359	no
AT1G03365	OK	4.97324	5.61398	0.174836	0.58184	0.3088	0.620629	no
AT1G03370	OK	3.60667	4.20619	0.221845	0.732748	0.2028	0.510566	no
AT1G03380	OK	6.84606	7.78618	0.185643	0.675413	0.2431	0.557466	no
AT1G03390	NOTEST	0.441021	0.582918	0.402447	0	1	1	no
AT1G03410	NOTEST	0.361324	0.602983	0.738823	0	1	1	no
AT1G03420	OK	4.08758	4.91141	0.264891	0.541253	0.3489	0.655894	no
AT1G03430	OK	8.4971	10.0192	0.237727	0.677254	0.23705	0.550147	no
AT1G03440	OK	5.49584	5.04177	-0.124412	-0.357144	0.5413	0.794619	no
AT1G03445	NOTEST	0.0174456	0.0851748	2.28756	0	1	1	no
AT1G03457	OK	2.1617	1.51413	-0.513674	-1.00271	0.06345	0.281935	no
AT1G03470	OK	4.72161	4.03002	-0.228491	-0.547741	0.34525	0.652196	no
AT1G03475	OK	47.9669	53.3446	0.153303	0.578853	0.3088	0.620629	no
AT1G03490	NOTEST	0	0	0	0	1	1	no
AT1G03495	OK	1.39155	1.67152	0.264462	0.513257	0.37395	0.674828	no
AT1G03502	NOTEST	0	0	0	0	1	1	no
AT1G03506	OK	628.343	730.123	0.216588	0.295889	0.6084	0.832766	no
AT1G03510	OK	1.16519	0.879127	-0.406423	-0.582098	0.2977	0.612051	no
AT1G03515	NOTEST	0	0	0	0	1	1	no
AT1G03520	OK	3.39059	3.96916	0.227299	0.619769	0.2763	0.590458	no
AT1G03530	OK	3.27638	4.6609	0.508507	1.53177	0.009	0.0893335	no
AT1G03540	OK	1.26689	1.23873	-0.0324298	-0.0596872	0.9106	0.967302	no
AT1G03545	NOTEST	0.844824	0.866799	0.0370472	0	1	1	no
AT1G03550	OK	1.81773	1.61245	-0.172887	-0.27755	0.63355	0.846332	no
AT1G03560	OK	2.71247	2.86345	0.078146	0.205878	0.71745	0.887886	no
AT1G03570	NOTEST	0	0	0	0	1	1	no
AT1G03580	NOTEST	0.0602411	0.295253	2.29313	0	1	1	no
AT1G03590	OK	6.45975	6.15394	-0.0699671	-0.221778	0.7003	0.879978	no
AT1G03600	OK	102.386	103.505	0.0156759	0.0590173	0.91945	0.970161	no
AT1G03610	OK	7.32042	8.70382	0.249721	0.800947	0.1659	0.46124	no
AT1G03620	OK	1.74951	1.42663	-0.294339	-0.410188	0.45675	0.740495	no
AT1G03630	OK	81.9076	84.6336	0.0472328	0.175757	0.7646	0.908459	no
AT1G03640	NOTEST	0	0	0	0	1	1	no
AT1G03650	OK	2.20133	1.99793	-0.13987	-0.214689	0.7073	0.883364	no
AT1G03660	OK	1.75256	1.46838	-0.255235	-0.155844	0.8027	0.925478	no
AT1G03670	NOTEST	0	0.00967478	inf	0	1	1	no
AT1G03680	OK	82.0025	92.2429	0.169769	0.641182	0.2636	0.578078	no
AT1G03687	OK	3.7004	3.17322	-0.221736	-0.510177	0.36955	0.670804	no
AT1G03700	OK	1.1573	0.296931	-1.96257	-1.20233	0.0797	0.319931	no
AT1G03710	OK	1.25025	1.37831	0.140684	0.159323	0.7628	0.907588	no
AT1G03720	NOTEST	0	0.0256176	inf	0	1	1	no
AT1G03730	OK	3.04536	3.3699	0.146092	0.298905	0.6054	0.831666	no
AT1G03743	NOTEST	0	0	0	0	1	1	no
AT1G03746	NOTEST	0	12.5186	inf	0	1	1	no
AT1G03750	OK	2.17127	2.19321	0.0145044	0.0274521	0.96535	0.986149	no
AT1G03760	OK	5.76214	6.20253	0.106251	0.234661	0.68535	0.874006	no
AT1G03770	OK	2.85041	2.81357	-0.0187694	-0.0431287	0.9367	0.975695	no
AT1G03780	OK	3.60057	4.62292	0.360581	1.09758	0.05455	0.259739	no
AT1G03790	NOTEST	0.199001	0.0781504	-1.34845	0	1	1	no
AT1G03800	NOTEST	0.0306429	0.0297786	-0.0412761	0	1	1	no
AT1G03810	NOTEST	0.191885	0.119171	-0.687208	0	1	1	no
AT1G03830	OK	2.99651	3.39544	0.180313	0.550588	0.3368	0.643323	no
AT1G03840	OK	0.977237	0.753752	-0.374618	-0.483912	0.31165	0.623265	no
AT1G03850	OK	8.46378	6.6919	-0.338887	-0.744091	0.19345	0.498141	no
AT1G03860	OK	21.5423	18.9433	-0.18548	-0.663029	0.25165	0.566292	no
AT1G03870	OK	20.5352	20.4679	-0.00473287	-0.0162581	0.98125	0.99086	no
AT1G03880	NOTEST	0.0372992	0	#NAME?	0	1	1	no
AT1G03890	NOTEST	0	0	0	0	1	1	no
AT1G03900	OK	27.6253	22.1057	-0.321574	-1.15263	0.043	0.228143	no
AT1G03905	NOTEST	0.783212	0.785794	0.00474812	0	1	1	no
AT1G03910	OK	14.3957	15.7661	0.131186	0.475943	0.40765	0.704356	no
AT1G03920	OK	1.0097	1.18094	0.226008	0.408648	0.4793	0.75672	no
AT1G03930	OK	8.62673	8.99528	0.0603535	0.210596	0.7119	0.885011	no
AT1G03935	OK	857.373	538.99	-0.669666	-0.887961	0.122	0.395795	no
AT1G03940	OK	1.63746	1.86236	0.185667	0.356073	0.53605	0.7925	no
AT1G03950	OK	7.51857	9.2155	0.293604	0.805345	0.162	0.456092	no
AT1G03960	OK	0.855857	1.23553	0.529687	0.952574	0.0737	0.305618	no
AT1G03970	OK	11.8154	11.3313	-0.0603474	-0.186308	0.7464	0.899604	no
AT1G03980	NOTEST	0.164312	0.340469	1.05108	0	1	1	no
AT1G03982	NOTEST	0	0	0	0	1	1	no
AT1G03990	NOTEST	0.095335	0.0967029	0.0205541	0	1	1	no
AT1G04000	OK	1.78794	2.04005	0.190305	0.314552	0.5694	0.810629	no
AT1G04010	OK	1.67828	2.17657	0.37507	0.892928	0.11695	0.386659	no
AT1G04020	OK	3.06402	3.03899	-0.011833	-0.0324677	0.96165	0.984711	no
AT1G04030	OK	2.51072	2.48552	-0.0145504	-0.0151495	0.97585	0.989786	no
AT1G04040	OK	49.4934	39.691	-0.318424	-1.11567	0.05285	0.255604	no
AT1G04050	OK	1.1247	1.52983	0.443827	0.961708	0.09865	0.35442	no
AT1G04070	OK	4.98956	3.41538	-0.546867	-0.957546	0.1042	0.36366	no
AT1G04080	OK	17.1425	18.8573	0.137552	0.518955	0.3627	0.666789	no
AT1G04090	NOTEST	0.323475	0.266547	-0.279264	0	1	1	no
AT1G04100	OK	1.60673	2.28761	0.509716	0.935175	0.10385	0.363149	no
AT1G04110	OK	2.0122	2.07452	0.044003	0.105868	0.8568	0.9467	no
AT1G04120	OK	12.1311	14.6389	0.271096	1.01757	0.07155	0.301613	no
AT1G04130	OK	4.93435	4.98452	0.014595	0.0166866	0.9771	0.989984	no
AT1G04140	OK	13.2221	14.2883	0.111882	0.388771	0.4933	0.765566	no
AT1G04150	NOTEST	0.122204	0.125639	0.0399924	0	1	1	no
AT1G04160	OK	1.316	1.76599	0.424318	1.15762	0.04405	0.231168	no
AT1G04170	OK	25.7525	24.313	-0.0829839	-0.310277	0.5828	0.818721	no
AT1G04171	NOTEST	0	0	0	0	1	1	no
AT1G04180	OK	1.1251	0.696792	-0.691252	-0.950993	0.1079	0.37141	no
AT1G04190	OK	14.5568	12.5383	-0.215353	-0.730283	0.20325	0.510905	no
AT1G04200	OK	4.80579	5.71631	0.25031	0.818994	0.15705	0.449465	no
AT1G04210	OK	8.25147	10.7062	0.375717	1.31475	0.0227	0.154396	no
AT1G04220	OK	2.56492	2.29736	-0.158941	-0.165784	0.76495	0.908511	no
AT1G04230	OK	3.91545	4.72613	0.271482	0.688389	0.2304	0.543196	no
AT1G04240	OK	11.0013	9.18984	-0.259563	-0.797903	0.17165	0.468801	no
AT1G04250	OK	21.0257	14.8864	-0.498162	-1.67514	0.0035	0.0503181	no
AT1G04260	OK	7.64347	5.50623	-0.473164	-1.11113	0.05555	0.262328	no
AT1G04270	OK	209.296	163.251	-0.358452	-1.30234	0.0209	0.1475	no
AT1G04280	OK	7.48616	7.67915	0.0367208	0.120747	0.83145	0.938236	no
AT1G04290	OK	13.5914	10.4468	-0.379627	-1.08366	0.0552	0.261785	no
AT1G04295	NOTEST	0.492632	0.0664255	-2.8907	0	1	1	no
AT1G04300	OK	8.70234	9.89404	0.185156	0.682209	0.2313	0.543624	no
AT1G04310	OK	1.71238	1.60493	-0.0934868	-0.213792	0.71665	0.887758	no
AT1G04320	NOTEST	0	0	0	0	1	1	no
AT1G04330	NOTEST	0.624552	0.734587	0.234112	0	1	1	no
AT1G04340	OK	16.2142	13.7004	-0.243037	-0.741585	0.1983	0.505013	no
AT1G04350	OK	21.0818	23.3745	0.148939	0.543834	0.34395	0.650982	no
AT1G04360	OK	1.43103	0.598308	-1.25809	-1.79003	0.0053	0.0648477	no
AT1G04370	NOTEST	0.0821942	0.305704	1.89503	0	1	1	no
AT1G04380	NOTEST	0.176629	0.151556	-0.220864	0	1	1	no
AT1G04390	OK	1.55301	2.0865	0.426019	1.06247	0.06645	0.289069	no
AT1G04400	OK	36.8184	39.3823	0.0971228	0.36277	0.5249	0.786468	no
AT1G04410	OK	229.087	186.269	-0.298513	-0.969416	0.0906	0.340214	no
AT1G04420	OK	38.2697	38.8596	0.0220671	0.082853	0.88425	0.957861	no
AT1G04425	NOTEST	0.640451	0.812729	0.343687	0	1	1	no
AT1G04430	OK	13.9165	13.5295	-0.040679	-0.150843	0.7997	0.92487	no
AT1G04440	OK	11.6311	12.851	0.143884	0.512803	0.3689	0.670352	no
AT1G04445	NOTEST	0.0518379	0	#NAME?	0	1	1	no
AT1G04450	NOTEST	0.0233596	0	#NAME?	0	1	1	no
AT1G04457	NOTEST	0	0	0	0	1	1	no
AT1G04470	NOTEST	0	0.00881407	inf	0	1	1	no
AT1G04490	NOTEST	0.776265	0.399244	-0.959279	0	1	1	no
AT1G04500	NOTEST	0	0.0419239	inf	0	1	1	no
AT1G04501	NOTEST	0	0	0	0	1	1	no
AT1G04510	OK	9.85494	10.9564	0.152855	0.533336	0.349	0.656013	no
AT1G04520	OK	7.69091	5.78437	-0.410994	-1.2037	0.0366	0.207067	no
AT1G04530	OK	34.2539	35.4214	0.0483531	0.180657	0.7561	0.904327	no
AT1G04540	NOTEST	0.432334	0.600036	0.472902	0	1	1	no
AT1G04550	OK	18.9019	19.8457	0.0702911	0.248098	0.66845	0.86577	no
AT1G04555	OK	4.19968	2.96572	-0.501899	-0.99823	0.0836	0.327115	no
AT1G04560	NOTEST	0.0251493	0.02444	-0.0412761	0	1	1	no
AT1G04570	NOTEST	0.801344	0.680411	-0.236015	0	1	1	no
AT1G04580	NOTEST	0.518119	0.254237	-1.02711	0	1	1	no
AT1G04590	OK	13.3424	9.36921	-0.510017	-1.66132	0.0038	0.0530067	no
AT1G04600	NOTEST	0.053231	0.140068	1.39579	0	1	1	no
AT1G04610	NOTEST	0.320697	0.360278	0.167902	0	1	1	no
AT1G04620	OK	7.32117	8.37321	0.193708	0.606653	0.29745	0.611608	no
AT1G04625,AT1G04630	OK	26.2688	24.4271	-0.104865	-0.3466	0.54105	0.794506	no
AT1G04635	OK	3.312	2.80604	-0.239166	-0.389496	0.49565	0.767409	no
AT1G04640	OK	23.0108	25.0648	0.123351	0.425428	0.4597	0.742509	no
AT1G04645	OK	0.981428	1.05192	0.100067	0.0726158	0.89525	0.961655	no
AT1G04650	NOTEST	0.76173	0.79813	0.0673442	0	1	1	no
AT1G04660	NOTEST	0.53758	0.22052	-1.28557	0	1	1	no
AT1G04670	NOTEST	0.0890598	0.032247	-1.46561	0	1	1	no
AT1G04684	NOTEST	0	0	0	0	1	1	no
AT1G04690	OK	37.9047	28.8689	-0.392862	-1.47274	0.0111	0.101685	no
AT1G04700	NOTEST	0.442651	0.440722	-0.00630192	0	1	1	no
AT1G04710	OK	8.36297	9.19585	0.136968	0.443201	0.4455	0.732042	no
AT1G04720	NOTEST	0	0	0	0	1	1	no
AT1G04730	OK	1.41107	1.84803	0.389197	0.94132	0.1045	0.363994	no
AT1G04750	OK	41.9934	37.2287	-0.173747	-0.647554	0.25885	0.573874	no
AT1G04760	OK	0.90345	1.69702	0.909485	0.976561	0.1004	0.357823	no
AT1G04770	OK	10.0305	9.37545	-0.0974295	-0.294232	0.611	0.833723	no
AT1G04778	NOTEST	0.998895	0	#NAME?	0	1	1	no
AT1G04780	OK	9.51285	11.2458	0.241434	0.883632	0.12395	0.398927	no
AT1G04790	OK	6.77743	7.43962	0.134491	0.453432	0.4307	0.720677	no
AT1G04800	OK	21.457	19.7579	-0.119024	-0.377658	0.5153	0.779553	no
AT1G04810	OK	9.02009	8.85728	-0.0262771	-0.0962197	0.86705	0.950832	no
AT1G04820	OK	65.172	59.7595	-0.125083	-0.463176	0.42455	0.716506	no
AT1G04830	OK	3.64666	4.36845	0.260544	0.686483	0.2257	0.53834	no
AT1G04840	NOTEST	0.572094	0.859339	0.586976	0	1	1	no
AT1G04850	OK	30.3202	27.9369	-0.118104	-0.440438	0.4307	0.720677	no
AT1G04860	OK	7.41818	8.38237	0.176293	0.640945	0.26195	0.576019	no
AT1G04870	OK	11.8677	9.95595	-0.253414	-0.850773	0.1374	0.420584	no
AT1G04880	NOTEST	0.490465	0.355627	-0.463786	0	1	1	no
AT1G04890	NOTEST	0	0.0150302	inf	0	1	1	no
AT1G04900	OK	4.60642	3.47858	-0.405145	-0.638227	0.25945	0.574347	no
AT1G04910	OK	8.91419	8.3331	-0.0972513	-0.266604	0.647	0.853554	no
AT1G04920	NOTEST	0.334919	0.531081	0.66512	0	1	1	no
AT1G04930	NOTEST	0.63199	0.65394	0.0492569	0	1	1	no
AT1G04940,AT1G04945	OK	22.3946	25.7273	0.20015	0.562512	0.3218	0.631855	no
AT1G04950	OK	3.90594	4.47202	0.19526	0.303975	0.596	0.826133	no
AT1G04960	OK	8.91901	9.45927	0.0848451	0.266093	0.64065	0.850716	no
AT1G04970	OK	9.52213	8.61634	-0.144209	-0.463214	0.4149	0.709625	no
AT1G04980	OK	4.79692	5.46942	0.189278	0.530544	0.3522	0.65867	no
AT1G04985	OK	14.9694	15.8001	0.0779135	0.252171	0.6651	0.864383	no
AT1G04990	OK	3.29517	3.40919	0.049075	0.118612	0.8367	0.939463	no
AT1G05000	OK	2.86134	3.92668	0.456619	0.990594	0.0897	0.338924	no
AT1G05010	OK	43.7629	43.9148	0.00499849	0.0185012	0.97595	0.98982	no
AT1G05020	NOTEST	0.223905	0.276536	0.304578	0	1	1	no
AT1G05030	NOTEST	0.911866	0.875959	-0.0579592	0	1	1	no
AT1G05040	NOTEST	0	0	0	0	1	1	no
AT1G05055	OK	4.42706	3.58507	-0.304348	-0.775794	0.1756	0.475098	no
AT1G05060	OK	8.04435	7.41455	-0.117618	-0.316115	0.5834	0.818984	no
AT1G05061	NOTEST	0.406509	0.432277	0.0886677	0	1	1	no
AT1G05065	OK	3.50522	7.14444	1.02732	0.73383	0.1487	0.438089	no
AT1G05070	OK	12.0609	11.8882	-0.0207962	-0.0598764	0.91985	0.970301	no
AT1G05080	NOTEST	0.0394104	0.0142714	-1.46545	0	1	1	no
AT1G05085	NOTEST	0	0	0	0	1	1	no
AT1G05090	NOTEST	0.348933	0.378259	0.116424	0	1	1	no
AT1G05100	OK	1.00581	0.453015	-1.15073	-1.33916	0.0278	0.174014	no
AT1G05120	OK	6.0221	5.28181	-0.189234	-0.63278	0.2678	0.582133	no
AT1G05135	NOTEST	0.280297	0.352447	0.330451	0	1	1	no
AT1G05136	NOTEST	0	0	0	0	1	1	no
AT1G05140	OK	12.6547	17.047	0.429844	1.50165	0.00885	0.0880899	no
AT1G05150	OK	7.32109	9.14613	0.321103	1.14457	0.04725	0.239979	no
AT1G05160	OK	2.44703	2.55587	0.0627819	0.155584	0.79115	0.921275	no
AT1G05170	OK	7.30777	6.19017	-0.239452	-0.762978	0.1849	0.486526	no
AT1G05180	OK	8.46887	8.66413	0.0328856	0.110716	0.84615	0.942774	no
AT1G05190	OK	324.898	313.683	-0.0506791	-0.167277	0.77495	0.913814	no
AT1G05200	OK	3.01215	2.89594	-0.056763	-0.128001	0.81995	0.933467	no
AT1G05205	OK	19.3231	10.7924	-0.840305	-1.37749	0.01805	0.135714	no
AT1G05210	OK	3.8189	3.01001	-0.34339	-0.617205	0.28515	0.599842	no
AT1G05220	NOTEST	0.417668	0.418376	0.00244271	0	1	1	no
AT1G05230	OK	3.84354	4.15914	0.113851	0.347067	0.53855	0.793391	no
AT1G05240	NOTEST	0	0	0	0	1	1	no
AT1G05250	NOTEST	0	0	0	0	1	1	no
AT1G05260	OK	10.7087	8.69268	-0.300916	-0.916006	0.11285	0.379534	no
AT1G05270	OK	11.7566	10.0662	-0.223952	-0.72804	0.2032	0.510851	no
AT1G05280	NOTEST	0.205202	0.2105	0.0367819	0	1	1	no
AT1G05290	NOTEST	0	0	0	0	1	1	no
AT1G05291	NOTEST	0	0	0	0	1	1	no
AT1G05300	NOTEST	0.795853	0.756645	-0.0728861	0	1	1	no
AT1G05310	OK	1.09312	1.16688	0.0941999	0.143296	0.802	0.925444	no
AT1G05320	OK	11.7143	10.9173	-0.101647	-0.371644	0.51115	0.776835	no
AT1G05330	NOTEST	0.252124	0.280017	0.15138	0	1	1	no
AT1G05340	OK	1.9113	2.19699	0.200978	0.28593	0.6107	0.833674	no
AT1G05350	OK	4.3578	3.58378	-0.282118	-0.738506	0.204	0.51142	no
AT1G05360	OK	3.13554	3.12788	-0.00353021	-0.0086032	0.98315	0.991644	no
AT1G05370	OK	0.802621	1.00808	0.328814	0.483085	0.4014	0.699252	no
AT1G05380	OK	6.8933	8.13201	0.238417	0.873942	0.1259	0.402082	no
AT1G05385	OK	14.3495	20.1375	0.488878	1.46966	0.01175	0.105685	no
AT1G05390	NOTEST	0	0	0	0	1	1	no
AT1G05400	NOTEST	0.252293	0.288781	0.194879	0	1	1	no
AT1G05410	OK	5.57657	5.17708	-0.10724	-0.309819	0.5912	0.823256	no
AT1G05420	NOTEST	0.111489	0.241889	1.11744	0	1	1	no
AT1G05430	OK	12.5976	10.7608	-0.227364	-0.698089	0.2345	0.546891	no
AT1G05440	OK	0.863932	1.01362	0.230534	0.349018	0.5359	0.79236	no
AT1G05450	NOTEST	0.0257814	0.0608985	1.24008	0	1	1	no
AT1G05460	OK	3.07534	3.27364	0.0901466	0.27984	0.6266	0.842484	no
AT1G05470	OK	4.1172	5.36543	0.382031	1.22299	0.03295	0.194632	no
AT1G05500	OK	11.0172	10.5538	-0.0619861	-0.219454	0.7017	0.880496	no
AT1G05510	NOTEST	0	0.0205113	inf	0	1	1	no
AT1G05520	OK	7.61712	7.44356	-0.0332532	-0.115251	0.83935	0.940424	no
AT1G05530	NOTEST	0.686288	0.491552	-0.481469	0	1	1	no
AT1G05540	OK	1.96241	2.79577	0.510622	1.01179	0.08375	0.327487	no
AT1G05550	NOTEST	0.183894	0.380029	1.04724	0	1	1	no
AT1G05560	OK	24.3233	24.7627	0.025833	0.0854842	0.8829	0.956981	no
AT1G05562	OK	4.73417	2.03696	-1.21669	-0.643113	0.18695	0.48932	no
AT1G05570	OK	9.77716	10.3823	0.0866409	0.32831	0.5685	0.810253	no
AT1G05575	OK	2.26516	2.88048	0.346697	0.420336	0.4684	0.749095	no
AT1G05577	NOTEST	0.269905	0.223333	-0.273252	0	1	1	no
AT1G05580	NOTEST	0	0	0	0	1	1	no
AT1G05590	OK	2.62178	3.13487	0.257856	0.673768	0.23895	0.552498	no
AT1G05600	OK	3.33085	3.07082	-0.117267	-0.285309	0.6164	0.836459	no
AT1G05610	NOTEST	0.31179	0.345426	0.147802	0	1	1	no
AT1G05615	NOTEST	0	0	0	0	1	1	no
AT1G05620	OK	8.88913	7.58978	-0.227984	-0.657604	0.2505	0.56504	no
AT1G05630	OK	1.45459	1.98034	0.445138	1.17192	0.0393	0.216636	no
AT1G05640	OK	2.31566	2.47581	0.0964731	0.226899	0.6935	0.876872	no
AT1G05650	NOTEST	0	0.106205	inf	0	1	1	no
AT1G05660	NOTEST	0.421537	0.342839	-0.298128	0	1	1	no
AT1G05670	OK	1.62551	2.45567	0.595223	1.56802	0.00545	0.0659139	no
AT1G05675	NOTEST	0.0540624	0.326329	2.59363	0	1	1	no
AT1G05690	OK	3.32716	2.58252	-0.365513	-0.874771	0.129	0.407962	no
AT1G05700	NOTEST	0.455886	0.441736	-0.0454877	0	1	1	no
AT1G05710	OK	11.2882	7.44802	-0.599882	-1.47212	0.011	0.101395	no
AT1G05720	OK	18.1644	13.3096	-0.448646	-1.31774	0.0237	0.158715	no
AT1G05730	NOTEST	0.888005	0.794192	-0.161079	0	1	1	no
AT1G05740	NOTEST	0.139317	0	#NAME?	0	1	1	no
AT1G05750	OK	0.973938	1.17874	0.275344	0.513299	0.3738	0.67474	no
AT1G05760	OK	6.96702	5.06841	-0.45901	-0.741893	0.2011	0.508296	no
AT1G05770	OK	3.30665	1.47692	-1.16278	-1.72204	0.0068	0.075623	no
AT1G05780	OK	2.59465	2.01056	-0.367948	-0.542689	0.34575	0.652681	no
AT1G05785	OK	4.49561	3.16283	-0.507302	-0.863304	0.104	0.363531	no
AT1G05790	OK	3.955	4.044	0.0321043	0.0962543	0.86235	0.948661	no
AT1G05800	NOTEST	0	0	0	0	1	1	no
AT1G05805	OK	5.8902	6.35208	0.10891	0.310007	0.5956	0.826028	no
AT1G05810	OK	4.38202	3.01319	-0.540301	-1.07032	0.06535	0.286662	no
AT1G05820	NOTEST	0.506225	0.711793	0.491677	0	1	1	no
AT1G05830	OK	4.2011	4.22706	0.00888565	0.029969	0.95935	0.984018	no
AT1G05835	OK	2.1548	1.18096	-0.867593	-0.506847	0.397	0.69556	no
AT1G05840	OK	6.2582	6.4879	0.0520039	0.155325	0.78695	0.919199	no
AT1G05850	OK	127.442	100.703	-0.339736	-1.19443	0.03665	0.207153	no
AT1G05860	OK	4.69123	3.41088	-0.459824	-1.06069	0.06705	0.290333	no
AT1G05870	OK	21.8119	16.0351	-0.443887	-1.43249	0.01235	0.108992	no
AT1G05880	NOTEST	0	0.07054	inf	0	1	1	no
AT1G05890	OK	14.1991	13.3341	-0.0906803	-0.332958	0.5614	0.80509	no
AT1G05894	NOTEST	0.211829	0.210262	-0.0107102	0	1	1	no
AT1G05900	OK	6.19664	7.30884	0.238156	0.681762	0.23375	0.546142	no
AT1G05910	OK	5.03271	5.85932	0.219397	0.775442	0.17445	0.473208	no
AT1G05920	NOTEST	0	0.060406	inf	0	1	1	no
AT1G05925	NOTEST	0	0	0	0	1	1	no
AT1G05930	NOTEST	0	0.0211365	inf	0	1	1	no
AT1G05940	OK	5.20971	5.43593	0.0613243	0.184712	0.75555	0.903851	no
AT1G05950	OK	1.64299	1.95803	0.25308	0.553821	0.33825	0.644944	no
AT1G05960	OK	7.37229	8.36996	0.183109	0.66368	0.2453	0.559703	no
AT1G05970	OK	4.01267	3.82632	-0.0686073	-0.134969	0.8082	0.928088	no
AT1G05980	NOTEST	0	0	0	0	1	1	no
AT1G05990	NOTEST	0.0419104	0.225752	2.42936	0	1	1	no
AT1G06000	OK	9.04631	8.75021	-0.0480107	-0.153312	0.7881	0.919588	no
AT1G06002	NOTEST	0.546808	0.279562	-0.967867	0	1	1	no
AT1G06010	OK	5.72533	5.14458	-0.154305	-0.297808	0.6091	0.833025	no
AT1G06020	NOTEST	0	0	0	0	1	1	no
AT1G06030	NOTEST	0.0200495	0.127482	2.66865	0	1	1	no
AT1G06050	OK	2.16989	2.81575	0.375894	0.763914	0.1873	0.489517	no
AT1G06060	OK	8.05351	9.11229	0.178196	0.381815	0.50855	0.775462	no
AT1G06070	OK	4.61288	4.83895	0.0690236	0.149382	0.8	0.92487	no
AT1G06100	NOTEST	0.738093	0.410951	-0.844836	0	1	1	no
AT1G06110	OK	11.4169	8.72176	-0.388473	-1.28373	0.02395	0.159789	no
AT1G06120	NOTEST	0.277587	0.195269	-0.507478	0	1	1	no
AT1G06130	OK	12.8429	13.2403	0.0439705	0.146981	0.79825	0.924335	no
AT1G06135	NOTEST	0.0477648	0	#NAME?	0	1	1	no
AT1G06137	NOTEST	0	0	0	0	1	1	no
AT1G06140	NOTEST	0.80855	0.804884	-0.00655699	0	1	1	no
AT1G06148	NOTEST	0.0749785	0.235628	1.65196	0	1	1	no
AT1G06149,AT1G06150	OK	6.24304	7.92839	0.344778	1.19813	0.03785	0.211455	no
AT1G06160	OK	2.06307	2.73729	0.407954	0.689039	0.2318	0.54427	no
AT1G06170	NOTEST	0.565703	0.788089	0.478315	0	1	1	no
AT1G06180	OK	4.43963	5.73597	0.369599	0.836238	0.14995	0.43952	no
AT1G06190	OK	23.2536	28.0038	0.268168	0.995056	0.08075	0.321683	no
AT1G06200	OK	20.3074	18.537	-0.131601	-0.444083	0.43225	0.721931	no
AT1G06210	OK	8.80474	9.50964	0.11111	0.356704	0.53895	0.79371	no
AT1G06220	OK	13.4696	15.6052	0.212318	0.799483	0.1636	0.458065	no
AT1G06225	NOTEST	0	0	0	0	1	1	no
AT1G06230	OK	12.7622	15.3565	0.266965	1.00873	0.07775	0.315585	no
AT1G06240	OK	2.26968	3.12398	0.4609	1.02981	0.07775	0.315585	no
AT1G06250,AT1G06265	OK	1.07391	1.60866	0.582991	0.673559	0.1928	0.497186	no
AT1G06260	OK	1.65819	1.5168	-0.128582	-0.127781	0.82065	0.933852	no
AT1G06270	OK	1.61416	1.88694	0.225264	0.432512	0.45165	0.737593	no
AT1G06280	OK	1.09912	2.84363	1.37138	1.75146	0.0147	0.11988	no
AT1G06290	OK	15.5463	16.0492	0.045934	0.171269	0.7601	0.906254	no
AT1G06310	NOTEST	0.248146	0.243021	-0.0301026	0	1	1	no
AT1G06320	NOTEST	0.070651	0.0686583	-0.0412761	0	1	1	no
AT1G06330	NOTEST	0.410026	0.0985674	-2.05653	0	1	1	no
AT1G06340	NOTEST	0.131993	0.0819385	-0.687843	0	1	1	no
AT1G06350	OK	2.60306	2.72392	0.0654711	0.129334	0.823	0.934603	no
AT1G06370,transcript:AT1G06370.1	OK	0.584608	0.968107	0.727695	0.965226	0.0927	0.344427	no
AT1G06380	OK	7.56069	6.13345	-0.30182	-0.766789	0.1777	0.477336	no
AT1G06390	OK	16.0982	12.5101	-0.363811	-0.761517	0.17655	0.476007	no
AT1G06400	OK	31.6712	29.255	-0.11449	-0.2695	0.64465	0.852788	no
AT1G06410	OK	31.0543	38.6273	0.314829	1.1639	0.04235	0.226243	no
AT1G06420	OK	2.65178	3.05231	0.202937	0.387768	0.48305	0.758574	no
AT1G06430	OK	42.6459	49.9848	0.229081	0.851787	0.13745	0.420584	no
AT1G06440	NOTEST	0.206637	0.447224	1.1139	0	1	1	no
AT1G06450	OK	1.66641	2.72814	0.711169	0.695668	0.2327	0.545189	no
AT1G06460	OK	22.13	22.974	0.0540035	0.183463	0.75095	0.901735	no
AT1G06470	OK	8.31234	8.60853	0.0505132	0.170001	0.76775	0.910138	no
AT1G06475	OK	2.99822	1.74084	-0.784323	-0.969417	0.09485	0.348637	no
AT1G06480	NOTEST	0	0	0	0	1	1	no
AT1G06490	OK	1.27894	1.83512	0.520922	1.53414	0.0088	0.0878374	no
AT1G06500	OK	6.10795	7.6182	0.318763	0.449846	0.41215	0.707794	no
AT1G06510	OK	11.701	11.2011	-0.062981	-0.198879	0.73045	0.892571	no
AT1G06515	OK	8.37027	9.93672	0.247496	0.459657	0.427	0.717922	no
AT1G06520	NOTEST	0.451861	0.710563	0.653082	0	1	1	no
AT1G06530	OK	23.293	24.0921	0.0486616	0.166754	0.7718	0.912452	no
AT1G06540	NOTEST	0	0.551599	inf	0	1	1	no
AT1G06550	OK	14.451	15.0823	0.0616953	0.217564	0.7025	0.880695	no
AT1G06560	OK	3.40924	3.00769	-0.180796	-0.274369	0.6318	0.845261	no
AT1G06570	OK	11.4967	15.0519	0.388727	1.10707	0.0554	0.262106	no
AT1G06580	NOTEST	0.627001	0.907088	0.532774	0	1	1	no
AT1G06590	OK	1.67209	1.8355	0.13452	0.34186	0.5534	0.800256	no
AT1G06610	NOTEST	0	0	0	0	1	1	no
AT1G06620	OK	4.66993	4.30019	-0.119002	-0.298479	0.60675	0.832169	no
AT1G06630	OK	5.30875	5.17282	-0.0374198	-0.102367	0.8556	0.94613	no
AT1G06645	OK	8.35161	9.55894	0.194796	0.596248	0.30035	0.614541	no
AT1G06650	OK	16.6823	19.5668	0.23009	0.774762	0.17665	0.47606	no
AT1G06660	OK	1.46491	2.16084	0.560786	0.599959	0.3019	0.615505	no
AT1G06670	OK	10.3578	11.9464	0.205858	0.777502	0.1774	0.476928	no
AT1G06680	OK	1094.98	1027.19	-0.0922097	-0.214172	0.7116	0.884884	no
AT1G06710	OK	1.0688	1.44606	0.436131	1.01218	0.08235	0.325006	no
AT1G06720	OK	7.32146	8.20798	0.164896	0.601109	0.29395	0.608369	no
AT1G06730	OK	4.029	3.91341	-0.0419974	-0.117376	0.8378	0.939869	no
AT1G06740,AT1G06750	OK	1.98407	2.24547	0.178556	0.144282	0.7885	0.919753	no
AT1G06760	OK	92.6324	73.0227	-0.343171	-1.21832	0.0336	0.196583	no
AT1G06770	OK	3.04395	3.49726	0.200278	0.515194	0.36765	0.669445	no
AT1G06780	OK	4.82905	4.64013	-0.0575728	-0.174588	0.76105	0.906536	no
AT1G06790	OK	5.31284	4.29031	-0.308401	-0.47698	0.4031	0.700396	no
AT1G06800	OK	1.69452	1.32779	-0.351847	-0.384511	0.4817	0.757679	no
AT1G06810	NOTEST	0	0.067297	inf	0	1	1	no
AT1G06820	OK	12.9833	14.5049	0.159881	0.578892	0.3085	0.620446	no
AT1G06830	OK	14.4321	16.1165	0.159257	0.390828	0.49695	0.768088	no
AT1G06840	OK	2.99709	3.35813	0.164095	0.499476	0.3918	0.691087	no
AT1G06850	OK	1.23752	1.27494	0.0429768	0.0652349	0.90125	0.963571	no
AT1G06860	NOTEST	0	0	0	0	1	1	no
AT1G06870	OK	3.66443	4.34917	0.247151	0.659307	0.25515	0.569995	no
AT1G06880	NOTEST	0	0	0	0	1	1	no
AT1G06890	OK	16.4382	17.6035	0.098807	0.346726	0.5502	0.798356	no
AT1G06900	OK	7.51051	8.25711	0.136726	0.49479	0.3858	0.685845	no
AT1G06910	OK	3.31255	2.78482	-0.250359	-0.587397	0.30745	0.619592	no
AT1G06920	NOTEST	0.0590753	0.0794833	0.428096	0	1	1	no
AT1G06923	NOTEST	0.267801	0.192375	-0.477242	0	1	1	no
AT1G06925	NOTEST	0	0	0	0	1	1	no
AT1G06930	NOTEST	0.0720947	0	#NAME?	0	1	1	no
AT1G06950	OK	26.6016	34.2222	0.36342	1.33965	0.02075	0.147433	no
AT1G06960	OK	11.6904	9.72902	-0.264953	-0.769733	0.17585	0.475414	no
AT1G06970	NOTEST	0	0.0119619	inf	0	1	1	no
AT1G06980	OK	1.24013	0.954008	-0.378423	-0.437135	0.45095	0.736922	no
AT1G06990	NOTEST	0.335641	0.399694	0.251977	0	1	1	no
AT1G07000	OK	2.09379	2.46662	0.236417	0.55808	0.3331	0.640511	no
AT1G07010	OK	34.5733	39.3937	0.188306	0.655509	0.2485	0.562684	no
AT1G07020	OK	15.1216	12.4632	-0.278946	-0.320126	0.5865	0.820299	no
AT1G07025	NOTEST	0	0	0	0	1	1	no
AT1G07030	OK	5.15807	5.15393	-0.00115867	-0.00318577	0.98655	0.992871	no
AT1G07040	OK	4.94995	5.17577	0.0643616	0.181782	0.7586	0.905615	no
AT1G07050	OK	7.43339	5.29765	-0.488668	-1.13588	0.04715	0.239813	no
AT1G07051	NOTEST	0	0	0	0	1	1	no
AT1G07060	NOTEST	0.100563	0.0816297	-0.30094	0	1	1	no
AT1G07070	OK	32.7008	23.0282	-0.505923	-1.55778	0.00715	0.0778163	no
AT1G07080	OK	13.5571	12.1863	-0.153784	-0.50523	0.38215	0.682692	no
AT1G07090	OK	3.701	2.11569	-0.806787	-1.4679	0.0133	0.11339	no
AT1G07100	NOTEST	0	0	0	0	1	1	no
AT1G07110	OK	23.6241	30.0611	0.347643	1.31019	0.02375	0.158811	no
AT1G07119	OK	0.983571	0.421211	-1.22349	-0.786009	0.2421	0.556533	no
AT1G07120	NOTEST	0.798581	0.392044	-1.02642	0	1	1	no
AT1G07128	NOTEST	0.443781	0.832709	0.907965	0	1	1	no
AT1G07130	OK	2.04748	0.896723	-1.19111	-1.4264	0.0225	0.153446	no
AT1G07140	OK	63.085	56.2239	-0.166114	-0.610266	0.28675	0.601187	no
AT1G07150	NOTEST	0.63279	0.736602	0.219158	0	1	1	no
AT1G07160	NOTEST	0.0130508	0.0942485	2.85233	0	1	1	no
AT1G07170	OK	25.0858	17.843	-0.491512	-1.43893	0.0137	0.115421	no
AT1G07175	OK	1.63244	1.86196	0.189799	0.148274	0.87945	0.955157	no
AT1G07180	OK	22.1201	26.5341	0.26249	0.977991	0.0895	0.338796	no
AT1G07190	NOTEST	0	0	0	0	1	1	no
AT1G07200	OK	7.97824	9.46468	0.246483	0.825628	0.15505	0.446972	no
AT1G07210	OK	18.3411	17.4302	-0.0734907	-0.21494	0.70935	0.883565	no
AT1G07220	OK	5.80013	6.55542	0.176603	0.369546	0.52085	0.783889	no
AT1G07230	OK	6.3696	5.59908	-0.186011	-0.59098	0.30765	0.619785	no
AT1G07240	OK	3.22334	3.18417	-0.0176384	-0.0444548	0.9414	0.978034	no
AT1G07250	OK	5.48547	5.05054	-0.119178	-0.341155	0.5589	0.803379	no
AT1G07260	OK	1.92875	1.10802	-0.799675	-1.50214	0.01265	0.110383	no
AT1G07270	NOTEST	0.583721	0.309358	-0.916004	0	1	1	no
AT1G07280	OK	8.19156	11.3329	0.46831	1.59579	0.0052	0.0640639	no
AT1G07290	NOTEST	0.533862	0.730645	0.452706	0	1	1	no
AT1G07300	OK	1.78302	2.22736	0.321007	0.466718	0.4207	0.713266	no
AT1G07310	OK	2.04173	2.29325	0.167602	0.342433	0.55455	0.80044	no
AT1G07320	OK	110.7	102.894	-0.105488	-0.377747	0.5136	0.778766	no
AT1G07330	NOTEST	0.0237356	0.00859553	-1.46539	0	1	1	no
AT1G07340	NOTEST	0.145872	0.21048	0.528978	0	1	1	no
AT1G07350	OK	14.2998	11.1298	-0.36157	-1.22646	0.0335	0.196191	no
AT1G07360	OK	7.35983	6.56273	-0.165376	-0.514	0.3792	0.679533	no
AT1G07370	OK	9.35866	8.60596	-0.120965	-0.344364	0.54815	0.797704	no
AT1G07380	OK	4.35886	3.78217	-0.204739	-0.607847	0.30025	0.614541	no
AT1G07390	OK	1.52177	1.98937	0.386564	0.980579	0.079	0.318555	no
AT1G07400	OK	0.827074	1.09062	0.399058	0.437523	0.4479	0.734227	no
AT1G07410	OK	3.23061	2.10469	-0.618199	-0.990705	0.0894	0.338516	no
AT1G07420	OK	5.12148	6.99094	0.448925	1.18332	0.0387	0.214723	no
AT1G07440	OK	23.4346	21.6126	-0.116772	-0.404202	0.4774	0.755424	no
AT1G07460	NOTEST	0.0285631	0	#NAME?	0	1	1	no
AT1G07470	OK	2.88389	3.12459	0.115647	0.269973	0.6318	0.845261	no
AT1G07473	NOTEST	0.0227446	0.188824	3.05344	0	1	1	no
AT1G07476	NOTEST	4.03671e-58	2.04476e-109	-170.4	0	1	1	no
AT1G07480	OK	3.20646	3.57753	0.157984	0.425731	0.4552	0.739341	no
AT1G07485	OK	1.50109	0.521699	-1.52472	-0.946412	0.1418	0.429034	no
AT1G07490	OK	2.83188	1.98296	-0.514104	-0.627045	0.2748	0.588947	no
AT1G07500	NOTEST	0	0	0	0	1	1	no
AT1G07510	OK	6.9368	8.94586	0.36695	1.29743	0.02585	0.166604	no
AT1G07520	OK	2.53	2.58784	0.0326112	0.0834447	0.88425	0.957861	no
AT1G07530	OK	9.62543	10.3125	0.0994764	0.361684	0.5251	0.786569	no
AT1G07540	NOTEST	0	0	0	0	1	1	no
AT1G07550	NOTEST	0.150284	0.313458	1.06058	0	1	1	no
AT1G07560	NOTEST	0.535705	0.353954	-0.597877	0	1	1	no
AT1G07570	OK	7.23755	6.26404	-0.208408	-0.626969	0.27545	0.589419	no
AT1G07580	NOTEST	0	0	0	0	1	1	no
AT1G07590,AT1G07600	OK	5330.17	2083.34	-1.35528	-0.631894	0.41495	0.709643	no
AT1G07615	OK	2.88783	2.91363	0.012835	0.0305826	0.94775	0.980185	no
AT1G07620	OK	1.35551	1.97086	0.539987	1.11928	0.05585	0.263006	no
AT1G07630	OK	5.41626	4.84761	-0.160023	-0.503177	0.3804	0.680747	no
AT1G07640	OK	4.40056	5.25575	0.25621	0.671024	0.2334	0.545682	no
AT1G07645	NOTEST	0	0	0	0	1	1	no
AT1G07650	OK	4.75132	5.80948	0.290082	0.997301	0.08135	0.322847	no
AT1G07660	OK	15.3378	15.4171	0.00744421	0.0214161	0.96715	0.986677	no
AT1G07670	OK	7.32058	7.82571	0.0962622	0.349358	0.5408	0.794506	no
AT1G07680	NOTEST	0	0	0	0	1	1	no
AT1G07690	NOTEST	0	0	0	0	1	1	no
AT1G07700	OK	22.5171	26.0361	0.209488	0.740604	0.195	0.500686	no
AT1G07702	NOTEST	0	0	0	0	1	1	no
AT1G07705	OK	4.9725	5.5649	0.162386	0.513103	0.3695	0.670804	no
AT1G07710	NOTEST	0.782534	0.60505	-0.371098	0	1	1	no
AT1G07720	OK	7.34601	5.77115	-0.3481	-1.08586	0.0636	0.282461	no
AT1G07725	NOTEST	2.55404e-06	4.40276e-08	-5.85823	0	1	1	no
AT1G07728	OK	1.63555	1.78204	0.123749	0.254404	0.6512	0.856082	no
AT1G07730,AT1G07740	NOTEST	0.815249	0.715713	-0.187859	0	1	1	no
AT1G07745	OK	1.94731	2.37887	0.288792	0.54924	0.3434	0.650424	no
AT1G07747	NOTEST	0	0	0	0	1	1	no
AT1G07750	OK	7.9447	5.38751	-0.560374	-1.61883	0.00485	0.0613198	no
AT1G07760	NOTEST	0	0	0	0	1	1	no
AT1G07770	OK	236.54	176.275	-0.424256	-1.54204	0.00765	0.080744	no
AT1G07780	OK	5.13289	5.02062	-0.0319054	-0.0808164	0.88475	0.958224	no
AT1G07790	OK	20.873	21.8691	0.0672598	0.213328	0.7134	0.885948	no
AT1G07795	NOTEST	0.126066	0.180619	0.518769	0	1	1	no
AT1G07800	NOTEST	0	0.0219208	inf	0	1	1	no
AT1G07810	OK	8.17793	7.87739	-0.0540191	-0.196891	0.73005	0.892571	no
AT1G07820	OK	97.2759	81.1461	-0.261559	-0.958005	0.09625	0.349642	no
AT1G07830	OK	13.4571	9.80523	-0.456748	-1.28751	0.02685	0.170765	no
AT1G07840	OK	9.28454	8.63311	-0.104949	-0.325582	0.56335	0.806719	no
AT1G07850	NOTEST	0	0	0	0	1	1	no
AT1G07860,AT1G07870	OK	4.9975	4.68984	-0.0916688	-0.249716	0.6466	0.853554	no
AT1G07880	OK	3.03283	2.74853	-0.142005	-0.304056	0.602	0.829676	no
AT1G07885	NOTEST	0	5.27201	inf	0	1	1	no
AT1G07890	OK	149.541	111.111	-0.428543	-1.50998	0.0086	0.0868132	no
AT1G07900	NOTEST	0	0.364699	inf	0	1	1	no
AT1G07901	NOTEST	4.64756	3.77253	-0.30094	0	1	1	no
AT1G07910	OK	3.03508	3.46962	0.193042	0.621424	0.2857	0.60043	no
AT1G07920	OK	70.3892	61.0093	-0.206324	-0.759552	0.18535	0.487063	no
AT1G07930	OK	106.727	101.917	-0.0665253	-0.232149	0.68455	0.873486	no
AT1G07940	OK	63.1419	56.5195	-0.159849	-0.595756	0.29385	0.608275	no
AT1G07950	OK	8.89765	7.51761	-0.243151	-0.605465	0.2927	0.60723	no
AT1G07960	OK	17.0685	14.3369	-0.251596	-0.787089	0.17305	0.470915	no
AT1G07970	OK	2.42687	2.66791	0.136615	0.35818	0.5298	0.789562	no
AT1G07980	OK	7.53348	8.35441	0.149223	0.402533	0.4862	0.76064	no
AT1G07985	OK	1.51563	0.538344	-1.49332	-1.34685	0.0163	0.127671	no
AT1G07990	OK	8.31599	9.82493	0.240559	0.870097	0.1286	0.407058	no
AT1G08000	OK	1.77903	2.33351	0.391411	0.755776	0.18195	0.482864	no
AT1G08005	NOTEST	0	1.7078	inf	0	1	1	no
AT1G08010	OK	3.91982	4.44646	0.181871	0.405464	0.48395	0.759318	no
AT1G08030	OK	3.75221	4.28295	0.190863	0.522702	0.3701	0.671437	no
AT1G08032	NOTEST	0	0	0	0	1	1	no
AT1G08035	NOTEST	0.248369	0.315555	0.345405	0	1	1	no
AT1G08040	OK	12.8495	11.0293	-0.220366	-0.735125	0.2035	0.511029	no
AT1G08050	OK	1.04151	1.26256	0.277678	0.534886	0.3516	0.658356	no
AT1G08060	OK	3.38867	4.3672	0.365988	1.30405	0.0233	0.156861	no
AT1G08065	OK	1.55174	2.06414	0.411657	0.691962	0.2336	0.545863	no
AT1G08070	NOTEST	0.730226	0.655166	-0.156483	0	1	1	no
AT1G08080	NOTEST	0.0812661	0.0416745	-0.963489	0	1	1	no
AT1G08090	NOTEST	0.443376	0.32616	-0.442954	0	1	1	no
AT1G08100	NOTEST	0	0	0	0	1	1	no
AT1G08105	NOTEST	0	0	0	0	1	1	no
AT1G08110	OK	65.4605	55.0198	-0.250674	-0.934445	0.10175	0.359578	no
AT1G08115	OK	74269.5	50417.3	-0.55885	-1.03699	0.0666	0.289298	no
AT1G08120	NOTEST	0.13476	0.269261	0.998614	0	1	1	no
AT1G08125	OK	9.31253	8.56278	-0.121095	-0.359903	0.52785	0.788312	no
AT1G08130	OK	7.25344	8.10346	0.159872	0.560084	0.32235	0.631904	no
AT1G08135	NOTEST	0	0.0351795	inf	0	1	1	no
AT1G08140	NOTEST	0	0	0	0	1	1	no
AT1G08150	NOTEST	0.00730888	0	#NAME?	0	1	1	no
AT1G08160	OK	3.46829	3.95323	0.188809	0.38181	0.5053	0.773882	no
AT1G08165	OK	1.35223	0.861449	-0.650504	-0.555416	0.3664	0.668467	no
AT1G08170	NOTEST	0	0	0	0	1	1	no
AT1G08180	OK	7.38455	7.69438	0.0592953	0.118946	0.8351	0.939174	no
AT1G08190	OK	15.7713	15.8766	0.00960205	0.0361295	0.9506	0.98114	no
AT1G08200	OK	34.5848	32.9563	-0.069585	-0.263517	0.6489	0.854485	no
AT1G08210	OK	5.14726	4.18317	-0.299208	-0.829818	0.153	0.44379	no
AT1G08220	OK	2.17766	2.35558	0.1133	0.207251	0.70565	0.882842	no
AT1G08230	OK	2.06762	1.79	-0.208017	-0.408062	0.4801	0.757143	no
AT1G08240	NOTEST	0	0	0	0	1	1	no
AT1G08260	OK	3.44033	4.30707	0.324157	1.15067	0.0432	0.228796	no
AT1G08270	OK	1.68279	2.08331	0.30802	0.15023	0.80875	0.92837	no
AT1G08280	OK	2.61967	2.64046	0.0114049	0.0250136	0.97965	0.990765	no
AT1G08290	OK	3.73377	2.8451	-0.392151	-0.99176	0.086	0.332204	no
AT1G08300,AT1G08310	OK	1.47568	1.77304	0.264848	0.452253	0.4057	0.702654	no
AT1G08315	OK	1.82612	0.928641	-0.975589	-1.14584	0.05245	0.254429	no
AT1G08320	OK	2.46261	1.73565	-0.504716	-1.06692	0.0583	0.268626	no
AT1G08340	OK	3.49631	2.47447	-0.498712	-0.755563	0.20595	0.514284	no
AT1G08350	OK	2.18774	2.16336	-0.0161698	-0.0260574	0.96555	0.986297	no
AT1G08360	OK	141.433	122.397	-0.208553	-0.771691	0.1844	0.485712	no
AT1G08370	OK	3.06925	3.98437	0.376462	0.905087	0.11115	0.376849	no
AT1G08380	OK	937.069	751.513	-0.318356	-0.922836	0.10285	0.361031	no
AT1G08390	OK	2.34768	3.01443	0.360652	0.517329	0.3596	0.664241	no
AT1G08400	OK	1.98547	2.11762	0.0929634	0.228356	0.69295	0.876869	no
AT1G08410	OK	5.29616	5.96055	0.170499	0.538525	0.34755	0.654253	no
AT1G08420	OK	8.49073	9.55674	0.170629	0.634008	0.26625	0.581031	no
AT1G08440	NOTEST	0.209229	0.314002	0.585692	0	1	1	no
AT1G08450	OK	20.7421	22.6012	0.123837	0.453059	0.42695	0.717906	no
AT1G08460	OK	5.27759	4.47279	-0.238703	-0.623558	0.2815	0.595856	no
AT1G08465	OK	5.30029	5.64996	0.0921683	0.237642	0.67855	0.870637	no
AT1G08470	OK	7.51044	6.26174	-0.262334	-0.771839	0.1863	0.488108	no
AT1G08480	OK	36.7561	27.3073	-0.428697	-1.48436	0.00845	0.0860789	no
AT1G08490	OK	8.69795	9.36171	0.106097	0.353726	0.5398	0.794109	no
AT1G08500	OK	2.69123	3.17688	0.239343	0.452278	0.43505	0.724196	no
AT1G08510	OK	24.6554	23.1792	-0.0890754	-0.334805	0.5591	0.803551	no
AT1G08520	OK	25.4579	31.703	0.316505	1.18976	0.03825	0.213155	no
AT1G08530	OK	4.41721	4.52677	0.0353441	0.0774066	0.8913	0.960131	no
AT1G08540	OK	16.2766	21.2928	0.387568	1.43883	0.01075	0.0999688	no
AT1G08550	OK	23.0761	28.1563	0.287058	1.06792	0.06545	0.286748	no
AT1G08560	OK	18.7061	22.8465	0.288466	1.01876	0.0711	0.300284	no
AT1G08570	OK	56.6314	53.0352	-0.094653	-0.358914	0.529	0.788898	no
AT1G08580	OK	29.8281	26.0992	-0.192667	-0.626649	0.27695	0.590926	no
[truncated: 30,922 more rows]

## Sheet: Table S5 Library Statistics
Table S5 RNA seq statistics
	Sample	mapped reads
	Ler-0 replicate 1	9694933
	Ler-0 replicate 2	4378729
	Ler-0 replicate 3	4497799
	th3 replicate 1	11299528
	th3 replicate 2	3718340
	th3 replicate 3	6910522
